# Supplementary material for: Regional distribution and losses of end-of-life steel throughout multiple product life cycles—Insights from the global multiregional MaTrace model
Source: Resour Conserv Recycl. 2017 Jan;116:84–93. doi: 10.1016/j.resconrec.2016.09.029 (PMC5302007; doi:10.1016/j.resconrec.2016.09.029)
Supplement: Supplementary file 2 [file mmc2.zip]

Archive with 10 entries (6 files):
- MaTrace Global 20160706/
- MaTrace Global 20160706/Data/
- MaTrace Global 20160706/Data/MaTrace_Global_InData.xlsx
- MaTrace Global 20160706/Data/~$GDP_Projection_MaTrace.xlsx
- MaTrace Global 20160706/Data/~$MaTrace_Global_InData.xlsx
- MaTrace Global 20160706/MaTrace_Global_SI2_Guide.docx
- MaTrace Global 20160706/Results/
- MaTrace Global 20160706/Scripts/
- MaTrace Global 20160706/Scripts/MaTrace_Global_Main.py
- MaTrace Global 20160706/Scripts/MaTrace_Global_ScenarioCompare.py
