# Supplementary material for: Regional distribution and losses of end-of-life steel throughout multiple product life cycles—Insights from the global multiregional MaTrace model
Source: Resour Conserv Recycl. 2017 Jan;116:84–93. doi: 10.1016/j.resconrec.2016.09.029 (PMC5302007; doi:10.1016/j.resconrec.2016.09.029)
Supplement: Supplementary file 2 [file mmc2.zip › MaTrace Global 20160706/Data/MaTrace_Global_InData.xlsx]

## Sheet: Scenario_Overview
	Project: MaTrace Global				Scenario definition
							Scenario name/ name of model run	Description	Modus	StartYear no.	Time horizon	TestProduct	No. of country where test product is discarded.	Lifetime extension 30%	Process route	Remelting yield	Sector split select	Trade_remove	Fabrication yield loss	Fabrication scrap recovery rate	End-of-life recovery rate		include in paper Fig 2	include in paper Fig 3	Circ(2100)
	Enter scenario number here	83				1	Japan_Car_Base	Eol fate of steel in Japanese car	Trace single product	2015	2100	Car	15	no	EAF	Basic	AverageSteel_static	none	Basic	Basic	Basic		x	x	0.547
						2
	Scenario name/ name of model run	China_Machinery_ClosedLoop				3	Japan_Car_Sensitivity_Lifetime	Eol fate of steel in Japanese car	Trace single product	2015	2100	Car	15	yes	EAF	Basic	AverageSteel_static	none	Basic	Basic	Basic			x	0.609
	Description	Eol fate of steel in Chinese machine				4	Japan_Car_Sensitivity_ProcessRouteEoL	Eol fate of steel in Japanese car	Trace single product	2015	2100	Car	15	no	BOF	Basic	AverageSteel_static	none	Basic	Basic	Basic				0.622
						5	Japan_Car_Sensitivity_SectorSplit1	Eol fate of steel in Japanese car	Trace single product	2015	2100	Car	15	no	EAF	Basic	BOF_EAF_static	none	Basic	Basic	Basic				0.591
	Model parameters					6	Japan_Car_Sensitivity_SectorSplit2	Eol fate of steel in Japanese car	Trace single product	2015	2100	Car	15	no	EAF	Basic	BOF_EAF_dynamic	none	Basic	Basic	Basic				0.591
	Modus	Trace single product				7	Japan_Car_Sensitivity_FabYield	Eol fate of steel in Japanese car	Trace single product	2015	2100	Car	15	no	EAF	Basic	AverageSteel_static	none	Improve	Basic	Basic				0.547
	StartYear no.	2015				8	Japan_Car_Sensitivity_FabScrapRec	Eol fate of steel in Japanese car	Trace single product	2015	2100	Car	15	no	EAF	Basic	AverageSteel_static	none	Basic	Improve	Basic				0.552
	Time horizon	2100				9	Japan_Car_Sensitivity_EoLRecovery	Eol fate of steel in Japanese car	Trace single product	2015	2100	Car	15	no	EAF	Basic	AverageSteel_static	none	Basic	Basic	Improve				0.549
	TestProduct	Machine				10	Japan_Car_Sensitivity_RemeltingYield	Eol fate of steel in Japanese car	Trace single product	2015	2100	Car	15	no	EAF	Improve	AverageSteel_static	none	Basic	Basic	Basic				0.558
	Country of discard	13				11	Japan_Car_Sensitivity_NoTrade	Eol fate of steel in Japanese car	Trace single product	2015	2100	Car	15	no	EAF	Basic	AverageSteel_static	E, B, D, M	Basic	Basic	Basic				0.475
	Lifetime extension 30%	no				12	Japan_Car_Sensitivity_NoEoLTrade	Eol fate of steel in Japanese car	Trace single product	2015	2100	Car	15	no	EAF	Basic	AverageSteel_static	E	Basic	Basic	Basic				0.495
	Process route	BOF				13	Japan_Car_Sensitivity_NoScrapTrade	Eol fate of steel in Japanese car	Trace single product	2015	2100	Car	15	no	EAF	Basic	AverageSteel_static	B	Basic	Basic	Basic				0.544
	Sector split select	BOF_EAF_static				14	Japan_Car_Sensitivity_NoMetalTrade	Eol fate of steel in Japanese car	Trace single product	2015	2100	Car	15	no	EAF	Basic	AverageSteel_static	D	Basic	Basic	Basic				0.537
	Trade_remove	none				15	Japan_Car_Sensitivity_NoProductTrade	Eol fate of steel in Japanese car	Trace single product	2015	2100	Car	15	no	EAF	Basic	AverageSteel_static	M	Basic	Basic	Basic				0.547
	Fabrication yield loss	Basic				16
	Fabrication scrap recovery rate	Basic				17	Japan_Car_ClosedLoop	keep steel in high quality applications	Trace single product	2015	2100	Car	15	no	BOF	Basic	BOF_EAF_static	none	Basic	Basic	Basic			x	0.64
	End-of-life recovery rate	Basic				18	Japan_Car_ClosedLoop_HighRec	keep steel in high quality applications	Trace single product	2015	2100	Car	15	no	BOF	Improve	BOF_EAF_static	none	Improve	Improve	Improve			x	0.699
	RemeltingYield	Basic				19	Japan_Car_HighRecovery	recover as much steel as possible	Trace single product	2015	2100	Car	15	no	EAF	Improve	AverageSteel_static	none	Improve	Improve	Improve		x	x	0.566
						20	Japan_Car_HighRecovery_Lifetime	keep as much steel in use as possible	Trace single product	2015	2100	Car	15	yes	EAF	Improve	AverageSteel_static	none	Improve	Improve	Improve			x	0.625
						21	Japan_Car_ClosedLoop_Lt	keep steel in high quality applications	Trace single product	2015	2100	Car	15	yes	BOF	Basic	BOF_EAF_static	none	Basic	Basic	Basic			x	0.717
						22	Japan_Car_ClosedLoop_HighRec_Lt	keep steel in high quality applications	Trace single product	2015	2100	Car	15	yes	BOF	Improve	BOF_EAF_static	none	Improve	Improve	Improve		x	x	0.767
						23	Japan_Car_NoTrade_LowLoss	Eol fate of steel in Japanese car	Trace single product	2015	2100	Car	15	no	EAF	Improve	AverageSteel_static	E, B, D, M	Improve	Improve	Improve			x	0.497
						24	Japan_Car_NoScrapTrade	Eol fate of steel in Japanese car	Trace single product	2015	2100	Car	15	no	EAF	Basic	AverageSteel_static	E, B	Basic	Basic	Basic			x	0.491
						25	Japan_Car_NoMetalProductTrade	Eol fate of steel in Japanese car	Trace single product	2015	2100	Car	15	no	EAF	Basic	AverageSteel_static	D, M	Basic	Basic	Basic			x	0.537
						26
						27	US_Car_Base	Eol fate of steel in US car	Trace single product	2015	2100	Car	2	no	EAF	Basic	AverageSteel_static	none	Basic	Basic	Basic		x	x	0.563
						28
						29	US_Car_Sensitivity_Lifetime	Eol fate of steel in US car	Trace single product	2015	2100	Car	2	yes	EAF	Basic	AverageSteel_static	none	Basic	Basic	Basic			x	0.616
						30	US_Car_Sensitivity_ProcessRouteEoL	Eol fate of steel in US car	Trace single product	2015	2100	Car	2	no	BOF	Basic	AverageSteel_static	none	Basic	Basic	Basic				0.639
						31	US_Car_Sensitivity_SectorSplit1	Eol fate of steel in US car	Trace single product	2015	2100	Car	2	no	EAF	Basic	BOF_EAF_static	none	Basic	Basic	Basic				0.616
						32	US_Car_Sensitivity_SectorSplit2	Eol fate of steel in US car	Trace single product	2015	2100	Car	2	no	EAF	Basic	BOF_EAF_dynamic	none	Basic	Basic	Basic				0.611
						33	US_Car_Sensitivity_FabYield	Eol fate of steel in US car	Trace single product	2015	2100	Car	2	no	EAF	Basic	AverageSteel_static	none	Improve	Basic	Basic				0.563
						34	US_Car_Sensitivity_FabScrapRec	Eol fate of steel in US car	Trace single product	2015	2100	Car	2	no	EAF	Basic	AverageSteel_static	none	Basic	Improve	Basic				0.567
						35	US_Car_Sensitivity_EoLRecovery	Eol fate of steel in US car	Trace single product	2015	2100	Car	2	no	EAF	Basic	AverageSteel_static	none	Basic	Basic	Improve				0.562
						36	US_Car_Sensitivity_RemeltingYield	Eol fate of steel in US car	Trace single product	2015	2100	Car	2	no	EAF	Improve	AverageSteel_static	none	Basic	Basic	Basic				0.574
						37	US_Car_Sensitivity_NoTrade	Eol fate of steel in US car	Trace single product	2015	2100	Car	2	no	EAF	Basic	AverageSteel_static	E, B, D, M	Basic	Basic	Basic				0.557
						38	US_Car_Sensitivity_NoEoLTrade	Eol fate of steel in US car	Trace single product	2015	2100	Car	2	no	EAF	Basic	AverageSteel_static	E	Basic	Basic	Basic				0.556
						39	US_Car_Sensitivity_NoScrapTrade	Eol fate of steel in US car	Trace single product	2015	2100	Car	2	no	EAF	Basic	AverageSteel_static	B	Basic	Basic	Basic				0.564
						40	US_Car_Sensitivity_NoMetalTrade	Eol fate of steel in US car	Trace single product	2015	2100	Car	2	no	EAF	Basic	AverageSteel_static	D	Basic	Basic	Basic				0.562
						41	US_Car_Sensitivity_NoProductTrade	Eol fate of steel in US car	Trace single product	2015	2100	Car	2	no	EAF	Basic	AverageSteel_static	M	Basic	Basic	Basic				0.563
						42
						43	US_Car_ClosedLoop	keep steel in high quality applications	Trace single product	2015	2100	Car	2	no	BOF	Basic	BOF_EAF_static	none	Basic	Basic	Basic			x	0.653
						44	US_Car_ClosedLoop_HighRec	keep steel in high quality applications	Trace single product	2015	2100	Car	2	no	BOF	Improve	BOF_EAF_static	none	Improve	Improve	Improve			x	0.715
						45	US_Car_HighRecovery	recover as much steel as possible	Trace single product	2015	2100	Car	2	no	EAF	Improve	AverageSteel_static	none	Improve	Improve	Improve		x	x	0.579
						46	US_Car_HighRecovery_Lifetime	keep as much steel in use as possible	Trace single product	2015	2100	Car	2	yes	EAF	Improve	AverageSteel_static	none	Improve	Improve	Improve			x	0.631
						47	US_Car_ClosedLoop_Lt	keep steel in high quality applications	Trace single product	2015	2100	Car	2	yes	BOF	Basic	BOF_EAF_static	none	Basic	Basic	Basic			x	0.731
						48	US_Car_ClosedLoop_HighRec_Lt	keep steel in high quality applications	Trace single product	2015	2100	Car	2	yes	BOF	Improve	BOF_EAF_static	none	Improve	Improve	Improve		x	x	0.786
						49	US_Car_NoTrade_LowLoss	Eol fate of steel in US car	Trace single product	2015	2100	Car	2	no	EAF	Improve	AverageSteel_static	E, B, D, M	Improve	Improve	Improve			x	0.574
						50	US_Car_NoScrapTrade	Eol fate of steel in US car	Trace single product	2015	2100	Car	2	no	EAF	Basic	AverageSteel_static	E, B	Basic	Basic	Basic			x	0.557
						51	US_Car_NoMetalProductTrade	Eol fate of steel in US car	Trace single product	2015	2100	Car	2	no	EAF	Basic	AverageSteel_static	D, M	Basic	Basic	Basic			x	0.562
						52
						53	Germany_Car_Base	Eol fate of steel in US car	Trace single product	2015	2100	Car	21	no	EAF	Basic	AverageSteel_static	none	Basic	Basic	Basic		x	x	0.581
						54
						55	Germany_Car_Sensitivity_Lifetime	Eol fate of steel in German car	Trace single product	2015	2100	Car	21	yes	EAF	Basic	AverageSteel_static	none	Basic	Basic	Basic			x	0.646
						56	Germany_Car_Sensitivity_ProcessRouteEoL	Eol fate of steel in German car	Trace single product	2015	2100	Car	21	no	BOF	Basic	AverageSteel_static	none	Basic	Basic	Basic				0.658
						57	Germany_Car_Sensitivity_SectorSplit1	Eol fate of steel in German car	Trace single product	2015	2100	Car	21	no	EAF	Basic	BOF_EAF_static	none	Basic	Basic	Basic				0.634
						58	Germany_Car_Sensitivity_SectorSplit2	Eol fate of steel in German car	Trace single product	2015	2100	Car	21	no	EAF	Basic	BOF_EAF_dynamic	none	Basic	Basic	Basic				0.634
						59	Germany_Car_Sensitivity_FabYield	Eol fate of steel in German car	Trace single product	2015	2100	Car	21	no	EAF	Basic	AverageSteel_static	none	Improve	Basic	Basic				0.581
						60	Germany_Car_Sensitivity_FabScrapRec	Eol fate of steel in German car	Trace single product	2015	2100	Car	21	no	EAF	Basic	AverageSteel_static	none	Basic	Improve	Basic				0.586
						61	Germany_Car_Sensitivity_EoLRecovery	Eol fate of steel in German car	Trace single product	2015	2100	Car	21	no	EAF	Basic	AverageSteel_static	none	Basic	Basic	Improve				0.581
						62	Germany_Car_Sensitivity_RemeltingYield	Eol fate of steel in German car	Trace single product	2015	2100	Car	21	no	EAF	Improve	AverageSteel_static	none	Basic	Basic	Basic				0.591
						63	Germany_Car_Sensitivity_NoTrade	Eol fate of steel in German car	Trace single product	2015	2100	Car	21	no	EAF	Basic	AverageSteel_static	E, B, D, M	Basic	Basic	Basic				0.528
						64	Germany_Car_Sensitivity_NoEoLTrade	Eol fate of steel in German car	Trace single product	2015	2100	Car	21	no	EAF	Basic	AverageSteel_static	E	Basic	Basic	Basic				0.528
						65	Germany_Car_Sensitivity_NoScrapTrade	Eol fate of steel in German car	Trace single product	2015	2100	Car	21	no	EAF	Basic	AverageSteel_static	B	Basic	Basic	Basic				0.581
						66	Germany_Car_Sensitivity_NoMetalTrade	Eol fate of steel in German car	Trace single product	2015	2100	Car	21	no	EAF	Basic	AverageSteel_static	D	Basic	Basic	Basic				0.581
						67	Germany_Car_Sensitivity_NoProductTrade	Eol fate of steel in German car	Trace single product	2015	2100	Car	21	no	EAF	Basic	AverageSteel_static	M	Basic	Basic	Basic				0.581
						68
						69	Germany_Car_ClosedLoop	keep steel in high quality applications	Trace single product	2015	2100	Car	21	no	BOF	Basic	BOF_EAF_static	none	Basic	Basic	Basic			x	0.669
						70	Germany_Car_ClosedLoop_HighRec	keep steel in high quality applications	Trace single product	2015	2100	Car	21	no	BOF	Improve	BOF_EAF_static	none	Improve	Improve	Improve			x	0.724
						71	Germany_Car_HighRecovery	recover as much steel as possible	Trace single product	2015	2100	Car	21	no	EAF	Improve	AverageSteel_static	none	Improve	Improve	Improve		x	x	0.596
						72	Germany_Car_HighRecovery_Lifetime	keep as much steel in use as possible	Trace single product	2015	2100	Car	21	yes	EAF	Improve	AverageSteel_static	none	Improve	Improve	Improve			x	0.658
						73	Germany_Car_ClosedLoop_Lt	keep steel in high quality applications	Trace single product	2015	2100	Car	21	yes	BOF	Basic	BOF_EAF_static	none	Basic	Basic	Basic			x	0.749
						74	Germany_Car_ClosedLoop_HighRec_Lt	keep steel in high quality applications	Trace single product	2015	2100	Car	21	yes	BOF	Improve	BOF_EAF_static	none	Improve	Improve	Improve		x	x	0.793
						75	Germany_Car_NoTrade_LowLoss	Eol fate of steel in German car	Trace single product	2015	2100	Car	21	no	EAF	Improve	AverageSteel_static	E, B, D, M	Improve	Improve	Improve			x	0.544
						76	Germany_Car_NoScrapTrade	Eol fate of steel in German car	Trace single product	2015	2100	Car	21	no	EAF	Basic	AverageSteel_static	E, B	Basic	Basic	Basic			x	0.528
						77	Germany_Car_NoMetalProductTrade	Eol fate of steel in German car	Trace single product	2015	2100	Car	21	no	EAF	Basic	AverageSteel_static	D, M	Basic	Basic	Basic			x	0.581
						78
						79	China_Building_Base	Eol fate of steel in Chinese building	Trace single product	2015	2100	Building	13	no	EAF	Basic	AverageSteel_static	none	Basic	Basic	Basic
						80	China_Machinery_Base	Eol fate of steel in Chinese machine	Trace single product	2015	2100	Machine	13	no	EAF	Basic	AverageSteel_static	none	Basic	Basic	Basic
						81	China_Machinery_HighRecovery	Eol fate of steel in Chinese machine	Trace single product	2015	2100	Machine	13	no	EAF	Improve	AverageSteel_static	none	Improve	Improve	Improve
						82	China_Machinery_ClosedLoop_HighRec_Lt	Eol fate of steel in Chinese machine	Trace single product	2015	2100	Machine	13	yes	BOF	Improve	BOF_EAF_static	none	Improve	Improve	Improve
						83	China_Machinery_ClosedLoop	Eol fate of steel in Chinese machine	Trace single product	2015	2100	Machine	13	no	BOF	Basic	BOF_EAF_static	none	Basic	Basic	Basic
						84	Indonesia_Building_Base	Eol fate of steel in Chinese building	Trace single product	2015	2100	Building	14	no	EAF	Basic	AverageSteel_static	none	Basic	Basic	Basic
						85	Indonesia_ElMachinery_Base	Eol fate of steel in Chinese machine	Trace single product	2015	2100	ElMachine	14	no	EAF	Basic	AverageSteel_static	none	Basic	Basic	Basic
						86	Indonesia_ElMachinery_HighRecovery	Eol fate of steel in Chinese machine	Trace single product	2015	2100	ElMachine	14	no	EAF	Improve	AverageSteel_static	none	Improve	Improve	Improve
						87	Indonesia_ElMachinery_ClosedLoop_HighRec_Lt	Eol fate of steel in Chinese machine	Trace single product	2015	2100	ElMachine	14	yes	BOF	Improve	BOF_EAF_static	none	Improve	Improve	Improve
						88
						89
						90
						91
						92
						93
						94
						95
						96
						97
						98
						99
						100
						101
						102
						103
						104
						105
						106
						107
						108
						109
						110
						111
						112
						113
						114
						115
						116
						117
						118
						119
						120
						121
						122
						123
						124
						125
						126
						127
						128
						129
						130
						131
						132
						133
						134
						135
						136
						137
						138
						139
						140
						141
						142
						143
						144
						145
						146
						147
						148
						149
						150
						151
						152
						153
						154
						155
						156
						157
						158
						159
						160
						161
						162
						163
						164
						165
						166
						167
						168

## Sheet: Parameter_MaTrace
Process	General		Use Phase												EoL Collection and trade																											Eol Recovery / Shredding
Parameter	Model time		Lifetime distribution, type: normal, Source: "The Steel Scrap Age" and http://www.nies.go.jp/lifespan/ (marked bold)												Product recovery: Obsolete stock formation, export of obsolete products, and share sent to EoL treatment (balance)																											Steel scrap recovery
Symbol	t		τ	σ=0.3·τ											γ1																											γ2
				Fabricated metal products, except machinery and equipment	Machinery and equipment n.e.c.	Office machinery and computers	Electrical machinery and apparatus n.e.c.	Radio, television and communication equipment and apparatus	Medical, precision and optical instruments, watches and clocks	Motor vehicles, trailers and semi-trailers	Other transport equipment	Furniture; other manufactured goods n.e.c.	Construction work		Fabricated metal products, except machinery and equipment	Canada	US	Mexico	Brazil	South Africa	Other W Europe	Other C Europe	Russia	RoW M.East	Turkey	India	Korea	China	Indonesia	Japan	Oceania	RoW America	Row Europe	Row Asia/Oc	Row Africa	Germany	France	Italy	Spain	UK			Fabricated metal products, except machinery and equipment	Machinery and equipment n.e.c.	Office machinery and computers	Electrical machinery and apparatus n.e.c.	Radio, television and communication equipment and apparatus	Medical, precision and optical instruments, watches and clocks	Motor vehicles, trailers and semi-trailers
	2000		Canada	15	30	10	20	15	15	20	30	15	75		Dom. Eol Treatment	0.92	0.92	0.92	0.92	0.92	0.92	0.92	0.92	0.92	0.92	0.92	0.92	0.92	0.92	0.92	0.92	0.92	0.92	0.92	0.92	0.92	0.92	0.92	0.92	0.92		2000	0.5	0.9	0.5	0.9	0.5	0.5	0.85
	2001		US	15	30	10	20	15	15	20	30	15	75		Obsolete stocks	0.08	0.08	0.08	0.08	0.08	0.08	0.08	0.08	0.08	0.08	0.08	0.08	0.08	0.08	0.08	0.08	0.08	0.08	0.08	0.08	0.08	0.08	0.08	0.08	0.08		2001	0.5	0.9	0.5	0.9	0.5	0.5	0.85
	2002		Mexico	15	30	10	20	15	15	20	30	15	75		Export for re-use	0	0	0	0	0	0	0	0	0	0	0	0	0	0	0	0	0	0	0	0	0	0	0	0	0		2002	0.5	0.9	0.5	0.9	0.5	0.5	0.85
	2003		Brazil	15	30	10	20	15	15	20	30	15	75		Export for re-use	0	0	0	0	0	0	0	0	0	0	0	0	0	0	0	0	0	0	0	0	0	0	0	0	0		2003	0.5	0.9	0.5	0.9	0.5	0.5	0.85
	2004		South Africa	15	30	10	20	15	15	20	30	15	75		Export for re-use	0	0	0	0	0	0	0	0	0	0	0	0	0	0	0	0	0	0	0	0	0	0	0	0	0		2004	0.5	0.9	0.5	0.9	0.5	0.5	0.85
	2005		Other W Europe	15	30	10	20	15	15	20	30	15	75		Export for re-use	0	0	0	0	0	0	0	0	0	0	0	0	0	0	0	0	0	0	0	0	0	0	0	0	0		2005	0.5	0.9	0.5	0.9	0.5	0.5	0.85
	2006		Other C Europe	15	30	10	20	15	15	20	30	15	75		Export for re-use	0	0	0	0	0	0	0	0	0	0	0	0	0	0	0	0	0	0	0	0	0	0	0	0	0		2006	0.5	0.9	0.5	0.9	0.5	0.5	0.85
	2007		Russia	15	30	10	20	15	15	20	30	15	75		Export for re-use	0	0	0	0	0	0	0	0	0	0	0	0	0	0	0	0	0	0	0	0	0	0	0	0	0		2007	0.5	0.9	0.5	0.9	0.5	0.5	0.85
	2008		RoW M.East	15	30	10	20	15	15	20	30	15	75		Export for re-use	0	0	0	0	0	0	0	0	0	0	0	0	0	0	0	0	0	0	0	0	0	0	0	0	0		2008	0.5	0.9	0.5	0.9	0.5	0.5	0.85
	2009		Turkey	15	30	10	20	15	15	20	30	15	75		Export for re-use	0	0	0	0	0	0	0	0	0	0	0	0	0	0	0	0	0	0	0	0	0	0	0	0	0		2009	0.5003	0.9001	0.5003	0.9001	0.5003	0.5003	0.8501
	2010		India	15	30	10	20	15	15	20	30	15	75		Export for re-use	0	0	0	0	0	0	0	0	0	0	0	0	0	0	0	0	0	0	0	0	0	0	0	0	0		2010	0.5014	0.9003	0.5014	0.9003	0.5014	0.5014	0.8506
	2011		Korea	10	20	10	20	10	10	13.333	19.9995	10	50		Export for re-use	0	0	0	0	0	0	0	0	0	0	0	0	0	0	0	0	0	0	0	0	0	0	0	0	0		2011	0.5031	0.9006	0.5031	0.9006	0.5031	0.5031	0.8513
	2012		China	15	30	10	20	15	15	20	30	15	75		Export for re-use	0	0	0	0	0	0	0	0	0	0	0	0	0	0	0	0	0	0	0	0	0	0	0	0	0		2012	0.5056	0.9011	0.5056	0.9011	0.5056	0.5056	0.8522
	2013		Indonesia	15	30	10	20	15	15	20	30	15	75		Export for re-use	0	0	0	0	0	0	0	0	0	0	0	0	0	0	0	0	0	0	0	0	0	0	0	0	0		2013	0.5086	0.9017	0.5086	0.9017	0.5086	0.5086	0.8535
	2014		Japan	15	20	10	14.4	13.4	15	15.6	23.4	13	45		Export for re-use	0	0	0	0	0	0	0	0	0	0	0	0	0	0	0	0	0	0	0	0	0	0	0	0	0		2014	0.5124	0.9025	0.5124	0.9025	0.5124	0.5124	0.855
	2015		Oceania	10	20	10	20	10	10	13.333	19.9995	10	50		Export for re-use	0	0	0	0	0	0	0	0	0	0	0	0	0	0	0	0	0	0	0	0	0	0	0	0	0		2015	0.5167	0.9033	0.5167	0.9033	0.5167	0.5167	0.8567
	2016		RoW America	15	30	10	20	15	15	20	30	15	75		Export for re-use	0	0	0	0	0	0	0	0	0	0	0	0	0	0	0	0	0	0	0	0	0	0	0	0	0		2016	0.5217	0.9043	0.5217	0.9043	0.5217	0.5217	0.8587
	2017		Row Europe	15	30	10	20	15	15	20	30	15	75		Export for re-use	0	0	0	0	0	0	0	0	0	0	0	0	0	0	0	0	0	0	0	0	0	0	0	0	0		2017	0.5273	0.9055	0.5273	0.9055	0.5273	0.5273	0.8609
	2018		Row Asia/Oc	15	30	10	20	15	15	20	30	15	75		Export for re-use	0	0	0	0	0	0	0	0	0	0	0	0	0	0	0	0	0	0	0	0	0	0	0	0	0		2018	0.5334	0.9067	0.5334	0.9067	0.5334	0.5334	0.8633
	2019		Row Africa	15	30	10	20	15	15	20	30	15	75		Export for re-use	0	0	0	0	0	0	0	0	0	0	0	0	0	0	0	0	0	0	0	0	0	0	0	0	0		2019	0.54	0.908	0.54	0.908	0.54	0.54	0.866
	2020		Germany	15	30	10	20	15	15	20	30	15	75		Export for re-use	0	0	0	0	0	0	0	0	0	0	0	0	0	0	0	0	0	0	0	0	0	0	0	0	0		2020	0.5471	0.9094	0.5471	0.9094	0.5471	0.5471	0.8688
	2021		France	15	30	10	20	15	15	20	30	15	75		Export for re-use	0	0	0	0	0	0	0	0	0	0	0	0	0	0	0	0	0	0	0	0	0	0	0	0	0		2021	0.5546	0.9109	0.5546	0.9109	0.5546	0.5546	0.8718
	2022		Italy	15	30	10	20	15	15	20	30	15	75		Export for re-use	0	0	0	0	0	0	0	0	0	0	0	0	0	0	0	0	0	0	0	0	0	0	0	0	0		2022	0.5625	0.9125	0.5625	0.9125	0.5625	0.5625	0.875
	2023		Spain	15	30	10	20	15	15	20	30	15	75		Export for re-use	0	0	0	0	0	0	0	0	0	0	0	0	0	0	0	0	0	0	0	0	0	0	0	0	0		2023	0.5708	0.9142	0.5708	0.9142	0.5708	0.5708	0.8783
	2024		UK	15	30	10	20	15	15	20	30	15	75		Export for re-use	0	0	0	0	0	0	0	0	0	0	0	0	0	0	0	0	0	0	0	0	0	0	0	0	0		2024	0.5793	0.9159	0.5793	0.9159	0.5793	0.5793	0.8817
	2025														Export for re-use	0	0	0	0	0	0	0	0	0	0	0	0	0	0	0	0	0	0	0	0	0	0	0	0	0		2025	0.5882	0.9176	0.5882	0.9176	0.5882	0.5882	0.8853
	2026														Export for re-use	0	0	0	0	0	0	0	0	0	0	0	0	0	0	0	0	0	0	0	0	0	0	0	0	0		2026	0.5972	0.9194	0.5972	0.9194	0.5972	0.5972	0.8889
	2027																																									2027	0.6064	0.9213	0.6064	0.9213	0.6064	0.6064	0.8925
	2028														Machinery and equipment n.e.c.	Canada	US	Mexico	Brazil	South Africa	Other W Europe	Other C Europe	Russia	RoW M.East	Turkey	India	Korea	China	Indonesia	Japan	Oceania	RoW America	Row Europe	Row Asia/Oc	Row Africa	Germany	France	Italy	Spain	UK		2028	0.6157	0.9231	0.6157	0.9231	0.6157	0.6157	0.8963
	2029														Dom. Eol Treatment	0.95	0.95	0.95	0.95	0.95	0.95	0.95	0.95	0.95	0.95	0.95	0.95	0.95	0.95	0.95	0.95	0.95	0.95	0.95	0.95	0.95	0.95	0.95	0.95	0.95		2029	0.625	0.925	0.625	0.925	0.625	0.625	0.9
	2030														Obsolete stocks	0.05	0.05	0.05	0.05	0.05	0.05	0.05	0.05	0.05	0.05	0.05	0.05	0.05	0.05	0.05	0.05	0.05	0.05	0.05	0.05	0.05	0.05	0.05	0.05	0.05		2030	0.6343	0.9269	0.6343	0.9269	0.6343	0.6343	0.9037
	2031														Export for re-use	0	0	0	0	0	0	0	0	0	0	0	0	0	0	0	0	0	0	0	0	0	0	0	0	0		2031	0.6436	0.9287	0.6436	0.9287	0.6436	0.6436	0.9075
	2032														Export for re-use	0	0	0	0	0	0	0	0	0	0	0	0	0	0	0	0	0	0	0	0	0	0	0	0	0		2032	0.6528	0.9306	0.6528	0.9306	0.6528	0.6528	0.9111
	2033														Export for re-use	0	0	0	0	0	0	0	0	0	0	0	0	0	0	0	0	0	0	0	0	0	0	0	0	0		2033	0.6618	0.9324	0.6618	0.9324	0.6618	0.6618	0.9147
	2034														Export for re-use	0	0	0	0	0	0	0	0	0	0	0	0	0	0	0	0	0	0	0	0	0	0	0	0	0		2034	0.6707	0.9341	0.6707	0.9341	0.6707	0.6707	0.9183
	2035														Export for re-use	0	0	0	0	0	0	0	0	0	0	0	0	0	0	0	0	0	0	0	0	0	0	0	0	0		2035	0.6792	0.9358	0.6792	0.9358	0.6792	0.6792	0.9217
	2036														Export for re-use	0	0	0	0	0	0	0	0	0	0	0	0	0	0	0	0	0	0	0	0	0	0	0	0	0		2036	0.6875	0.9375	0.6875	0.9375	0.6875	0.6875	0.925
	2037														Export for re-use	0	0	0	0	0	0	0	0	0	0	0	0	0	0	0	0	0	0	0	0	0	0	0	0	0		2037	0.6954	0.9391	0.6954	0.9391	0.6954	0.6954	0.9282
	2038														Export for re-use	0	0	0	0	0	0	0	0	0	0	0	0	0	0	0	0	0	0	0	0	0	0	0	0	0		2038	0.7029	0.9406	0.7029	0.9406	0.7029	0.7029	0.9312
	2039														Export for re-use	0	0	0	0	0	0	0	0	0	0	0	0	0	0	0	0	0	0	0	0	0	0	0	0	0		2039	0.71	0.942	0.71	0.942	0.71	0.71	0.934
	2040														Export for re-use	0	0	0	0	0	0	0	0	0	0	0	0	0	0	0	0	0	0	0	0	0	0	0	0	0		2040	0.7166	0.9433	0.7166	0.9433	0.7166	0.7166	0.9367
	2041														Export for re-use	0	0	0	0	0	0	0	0	0	0	0	0	0	0	0	0	0	0	0	0	0	0	0	0	0		2041	0.7227	0.9445	0.7227	0.9445	0.7227	0.7227	0.9391
	2042														Export for re-use	0	0	0	0	0	0	0	0	0	0	0	0	0	0	0	0	0	0	0	0	0	0	0	0	0		2042	0.7283	0.9457	0.7283	0.9457	0.7283	0.7283	0.9413
	2043														Export for re-use	0	0	0	0	0	0	0	0	0	0	0	0	0	0	0	0	0	0	0	0	0	0	0	0	0		2043	0.7333	0.9467	0.7333	0.9467	0.7333	0.7333	0.9433
	2044														Export for re-use	0	0	0	0	0	0	0	0	0	0	0	0	0	0	0	0	0	0	0	0	0	0	0	0	0		2044	0.7376	0.9475	0.7376	0.9475	0.7376	0.7376	0.945
	2045														Export for re-use	0	0	0	0	0	0	0	0	0	0	0	0	0	0	0	0	0	0	0	0	0	0	0	0	0		2045	0.7414	0.9483	0.7414	0.9483	0.7414	0.7414	0.9465
	2046														Export for re-use	0	0	0	0	0	0	0	0	0	0	0	0	0	0	0	0	0	0	0	0	0	0	0	0	0		2046	0.7444	0.9489	0.7444	0.9489	0.7444	0.7444	0.9478
	2047														Export for re-use	0	0	0	0	0	0	0	0	0	0	0	0	0	0	0	0	0	0	0	0	0	0	0	0	0		2047	0.7469	0.9494	0.7469	0.9494	0.7469	0.7469	0.9487
	2048														Export for re-use	0	0	0	0	0	0	0	0	0	0	0	0	0	0	0	0	0	0	0	0	0	0	0	0	0		2048	0.7486	0.9497	0.7486	0.9497	0.7486	0.7486	0.9494
	2049														Export for re-use	0	0	0	0	0	0	0	0	0	0	0	0	0	0	0	0	0	0	0	0	0	0	0	0	0		2049	0.7497	0.9499	0.7497	0.9499	0.7497	0.7497	0.9499
	2050														Export for re-use	0	0	0	0	0	0	0	0	0	0	0	0	0	0	0	0	0	0	0	0	0	0	0	0	0		2050	0.75	0.95	0.75	0.95	0.75	0.75	0.95
	2051														Export for re-use	0	0	0	0	0	0	0	0	0	0	0	0	0	0	0	0	0	0	0	0	0	0	0	0	0		2051	0.75	0.95	0.75	0.95	0.75	0.75	0.95
	2052														Export for re-use	0	0	0	0	0	0	0	0	0	0	0	0	0	0	0	0	0	0	0	0	0	0	0	0	0		2052	0.75	0.95	0.75	0.95	0.75	0.75	0.95
	2053														Export for re-use	0	0	0	0	0	0	0	0	0	0	0	0	0	0	0	0	0	0	0	0	0	0	0	0	0		2053	0.75	0.95	0.75	0.95	0.75	0.75	0.95
	2054														Export for re-use	0	0	0	0	0	0	0	0	0	0	0	0	0	0	0	0	0	0	0	0	0	0	0	0	0		2054	0.75	0.95	0.75	0.95	0.75	0.75	0.95
	2055														Export for re-use	0	0	0	0	0	0	0	0	0	0	0	0	0	0	0	0	0	0	0	0	0	0	0	0	0		2055	0.75	0.95	0.75	0.95	0.75	0.75	0.95
	2056																																									2056	0.75	0.95	0.75	0.95	0.75	0.75	0.95
	2057														Office machinery and computers	Canada	US	Mexico	Brazil	South Africa	Other W Europe	Other C Europe	Russia	RoW M.East	Turkey	India	Korea	China	Indonesia	Japan	Oceania	RoW America	Row Europe	Row Asia/Oc	Row Africa	Germany	France	Italy	Spain	UK		2057	0.75	0.95	0.75	0.95	0.75	0.75	0.95
	2058														Dom. Eol Treatment	0.92	0.92	0.92	0.92	0.92	0.92	0.92	0.92	0.92	0.92	0.92	0.92	0.92	0.92	0.92	0.92	0.92	0.92	0.92	0.92	0.92	0.92	0.92	0.92	0.92		2058	0.75	0.95	0.75	0.95	0.75	0.75	0.95
	2059														Obsolete stocks	0.08	0.08	0.08	0.08	0.08	0.08	0.08	0.08	0.08	0.08	0.08	0.08	0.08	0.08	0.08	0.08	0.08	0.08	0.08	0.08	0.08	0.08	0.08	0.08	0.08		2059	0.75	0.95	0.75	0.95	0.75	0.75	0.95
	2060														Export for re-use	0	0	0	0	0	0	0	0	0	0	0	0	0	0	0	0	0	0	0	0	0	0	0	0	0		2060	0.75	0.95	0.75	0.95	0.75	0.75	0.95
	2061														Export for re-use	0	0	0	0	0	0	0	0	0	0	0	0	0	0	0	0	0	0	0	0	0	0	0	0	0		2061	0.75	0.95	0.75	0.95	0.75	0.75	0.95
	2062														Export for re-use	0	0	0	0	0	0	0	0	0	0	0	0	0	0	0	0	0	0	0	0	0	0	0	0	0		2062	0.75	0.95	0.75	0.95	0.75	0.75	0.95
	2063														Export for re-use	0	0	0	0	0	0	0	0	0	0	0	0	0	0	0	0	0	0	0	0	0	0	0	0	0		2063	0.75	0.95	0.75	0.95	0.75	0.75	0.95
	2064														Export for re-use	0	0	0	0	0	0	0	0	0	0	0	0	0	0	0	0	0	0	0	0	0	0	0	0	0		2064	0.75	0.95	0.75	0.95	0.75	0.75	0.95
	2065														Export for re-use	0	0	0	0	0	0	0	0	0	0	0	0	0	0	0	0	0	0	0	0	0	0	0	0	0		2065	0.75	0.95	0.75	0.95	0.75	0.75	0.95
	2066														Export for re-use	0	0	0	0	0	0	0	0	0	0	0	0	0	0	0	0	0	0	0	0	0	0	0	0	0		2066	0.75	0.95	0.75	0.95	0.75	0.75	0.95
	2067														Export for re-use	0	0	0	0	0	0	0	0	0	0	0	0	0	0	0	0	0	0	0	0	0	0	0	0	0		2067	0.75	0.95	0.75	0.95	0.75	0.75	0.95
	2068														Export for re-use	0	0	0	0	0	0	0	0	0	0	0	0	0	0	0	0	0	0	0	0	0	0	0	0	0		2068	0.75	0.95	0.75	0.95	0.75	0.75	0.95
	2069														Export for re-use	0	0	0	0	0	0	0	0	0	0	0	0	0	0	0	0	0	0	0	0	0	0	0	0	0		2069	0.75	0.95	0.75	0.95	0.75	0.75	0.95
	2070														Export for re-use	0	0	0	0	0	0	0	0	0	0	0	0	0	0	0	0	0	0	0	0	0	0	0	0	0		2070	0.75	0.95	0.75	0.95	0.75	0.75	0.95
	2071														Export for re-use	0	0	0	0	0	0	0	0	0	0	0	0	0	0	0	0	0	0	0	0	0	0	0	0	0		2071	0.75	0.95	0.75	0.95	0.75	0.75	0.95
	2072														Export for re-use	0	0	0	0	0	0	0	0	0	0	0	0	0	0	0	0	0	0	0	0	0	0	0	0	0		2072	0.75	0.95	0.75	0.95	0.75	0.75	0.95
	2073														Export for re-use	0	0	0	0	0	0	0	0	0	0	0	0	0	0	0	0	0	0	0	0	0	0	0	0	0		2073	0.75	0.95	0.75	0.95	0.75	0.75	0.95
	2074														Export for re-use	0	0	0	0	0	0	0	0	0	0	0	0	0	0	0	0	0	0	0	0	0	0	0	0	0		2074	0.75	0.95	0.75	0.95	0.75	0.75	0.95
	2075														Export for re-use	0	0	0	0	0	0	0	0	0	0	0	0	0	0	0	0	0	0	0	0	0	0	0	0	0		2075	0.75	0.95	0.75	0.95	0.75	0.75	0.95
	2076														Export for re-use	0	0	0	0	0	0	0	0	0	0	0	0	0	0	0	0	0	0	0	0	0	0	0	0	0		2076	0.75	0.95	0.75	0.95	0.75	0.75	0.95
	2077														Export for re-use	0	0	0	0	0	0	0	0	0	0	0	0	0	0	0	0	0	0	0	0	0	0	0	0	0		2077	0.75	0.95	0.75	0.95	0.75	0.75	0.95
	2078														Export for re-use	0	0	0	0	0	0	0	0	0	0	0	0	0	0	0	0	0	0	0	0	0	0	0	0	0		2078	0.75	0.95	0.75	0.95	0.75	0.75	0.95
	2079														Export for re-use	0	0	0	0	0	0	0	0	0	0	0	0	0	0	0	0	0	0	0	0	0	0	0	0	0		2079	0.75	0.95	0.75	0.95	0.75	0.75	0.95
	2080														Export for re-use	0	0	0	0	0	0	0	0	0	0	0	0	0	0	0	0	0	0	0	0	0	0	0	0	0		2080	0.75	0.95	0.75	0.95	0.75	0.75	0.95
	2081														Export for re-use	0	0	0	0	0	0	0	0	0	0	0	0	0	0	0	0	0	0	0	0	0	0	0	0	0		2081	0.75	0.95	0.75	0.95	0.75	0.75	0.95
	2082														Export for re-use	0	0	0	0	0	0	0	0	0	0	0	0	0	0	0	0	0	0	0	0	0	0	0	0	0		2082	0.75	0.95	0.75	0.95	0.75	0.75	0.95
	2083														Export for re-use	0	0	0	0	0	0	0	0	0	0	0	0	0	0	0	0	0	0	0	0	0	0	0	0	0		2083	0.75	0.95	0.75	0.95	0.75	0.75	0.95
	2084														Export for re-use	0	0	0	0	0	0	0	0	0	0	0	0	0	0	0	0	0	0	0	0	0	0	0	0	0		2084	0.75	0.95	0.75	0.95	0.75	0.75	0.95
	2085																																									2085	0.75	0.95	0.75	0.95	0.75	0.75	0.95
	2086														Electrical machinery and apparatus n.e.c.	Canada	US	Mexico	Brazil	South Africa	Other W Europe	Other C Europe	Russia	RoW M.East	Turkey	India	Korea	China	Indonesia	Japan	Oceania	RoW America	Row Europe	Row Asia/Oc	Row Africa	Germany	France	Italy	Spain	UK		2086	0.75	0.95	0.75	0.95	0.75	0.75	0.95
	2087														Dom. Eol Treatment	0.95	0.95	0.95	0.95	0.95	0.95	0.95	0.95	0.95	0.95	0.95	0.95	0.95	0.95	0.95	0.95	0.95	0.95	0.95	0.95	0.95	0.95	0.95	0.95	0.95		2087	0.75	0.95	0.75	0.95	0.75	0.75	0.95
	2088														Obsolete stocks	0.05	0.05	0.05	0.05	0.05	0.05	0.05	0.05	0.05	0.05	0.05	0.05	0.05	0.05	0.05	0.05	0.05	0.05	0.05	0.05	0.05	0.05	0.05	0.05	0.05		2088	0.75	0.95	0.75	0.95	0.75	0.75	0.95
	2089														Export for re-use	0	0	0	0	0	0	0	0	0	0	0	0	0	0	0	0	0	0	0	0	0	0	0	0	0		2089	0.75	0.95	0.75	0.95	0.75	0.75	0.95
	2090														Export for re-use	0	0	0	0	0	0	0	0	0	0	0	0	0	0	0	0	0	0	0	0	0	0	0	0	0		2090	0.75	0.95	0.75	0.95	0.75	0.75	0.95
	2091														Export for re-use	0	0	0	0	0	0	0	0	0	0	0	0	0	0	0	0	0	0	0	0	0	0	0	0	0		2091	0.75	0.95	0.75	0.95	0.75	0.75	0.95
	2092														Export for re-use	0	0	0	0	0	0	0	0	0	0	0	0	0	0	0	0	0	0	0	0	0	0	0	0	0		2092	0.75	0.95	0.75	0.95	0.75	0.75	0.95
	2093														Export for re-use	0	0	0	0	0	0	0	0	0	0	0	0	0	0	0	0	0	0	0	0	0	0	0	0	0		2093	0.75	0.95	0.75	0.95	0.75	0.75	0.95
	2094														Export for re-use	0	0	0	0	0	0	0	0	0	0	0	0	0	0	0	0	0	0	0	0	0	0	0	0	0		2094	0.75	0.95	0.75	0.95	0.75	0.75	0.95
	2095														Export for re-use	0	0	0	0	0	0	0	0	0	0	0	0	0	0	0	0	0	0	0	0	0	0	0	0	0		2095	0.75	0.95	0.75	0.95	0.75	0.75	0.95
	2096														Export for re-use	0	0	0	0	0	0	0	0	0	0	0	0	0	0	0	0	0	0	0	0	0	0	0	0	0		2096	0.75	0.95	0.75	0.95	0.75	0.75	0.95
	2097														Export for re-use	0	0	0	0	0	0	0	0	0	0	0	0	0	0	0	0	0	0	0	0	0	0	0	0	0		2097	0.75	0.95	0.75	0.95	0.75	0.75	0.95
	2098														Export for re-use	0	0	0	0	0	0	0	0	0	0	0	0	0	0	0	0	0	0	0	0	0	0	0	0	0		2098	0.75	0.95	0.75	0.95	0.75	0.75	0.95
	2099														Export for re-use	0	0	0	0	0	0	0	0	0	0	0	0	0	0	0	0	0	0	0	0	0	0	0	0	0		2099	0.75	0.95	0.75	0.95	0.75	0.75	0.95
	2100														Export for re-use	0	0	0	0	0	0	0	0	0	0	0	0	0	0	0	0	0	0	0	0	0	0	0	0	0		2100	0.75	0.95	0.75	0.95	0.75	0.75	0.95
															Export for re-use	0	0	0	0	0	0	0	0	0	0	0	0	0	0	0	0	0	0	0	0	0	0	0	0	0
															Export for re-use	0	0	0	0	0	0	0	0	0	0	0	0	0	0	0	0	0	0	0	0	0	0	0	0	0
															Export for re-use	0	0	0	0	0	0	0	0	0	0	0	0	0	0	0	0	0	0	0	0	0	0	0	0	0
															Export for re-use	0	0	0	0	0	0	0	0	0	0	0	0	0	0	0	0	0	0	0	0	0	0	0	0	0
															Export for re-use	0	0	0	0	0	0	0	0	0	0	0	0	0	0	0	0	0	0	0	0	0	0	0	0	0
															Export for re-use	0	0	0	0	0	0	0	0	0	0	0	0	0	0	0	0	0	0	0	0	0	0	0	0	0
															Export for re-use	0	0	0	0	0	0	0	0	0	0	0	0	0	0	0	0	0	0	0	0	0	0	0	0	0
															Export for re-use	0	0	0	0	0	0	0	0	0	0	0	0	0	0	0	0	0	0	0	0	0	0	0	0	0
															Export for re-use	0	0	0	0	0	0	0	0	0	0	0	0	0	0	0	0	0	0	0	0	0	0	0	0	0
															Export for re-use	0	0	0	0	0	0	0	0	0	0	0	0	0	0	0	0	0	0	0	0	0	0	0	0	0
															Export for re-use	0	0	0	0	0	0	0	0	0	0	0	0	0	0	0	0	0	0	0	0	0	0	0	0	0
															Export for re-use	0	0	0	0	0	0	0	0	0	0	0	0	0	0	0	0	0	0	0	0	0	0	0	0	0
															Export for re-use	0	0	0	0	0	0	0	0	0	0	0	0	0	0	0	0	0	0	0	0	0	0	0	0	0
															Radio, television and communication equipment and apparatus	Canada	US	Mexico	Brazil	South Africa	Other W Europe	Other C Europe	Russia	RoW M.East	Turkey	India	Korea	China	Indonesia	Japan	Oceania	RoW America	Row Europe	Row Asia/Oc	Row Africa	Germany	France	Italy	Spain	UK
															Dom. Eol Treatment	0.92	0.92	0.92	0.92	0.92	0.92	0.92	0.92	0.92	0.92	0.92	0.92	0.92	0.92	0.92	0.92	0.92	0.92	0.92	0.92	0.92	0.92	0.92	0.92	0.92
															Obsolete stocks	0.08	0.08	0.08	0.08	0.08	0.08	0.08	0.08	0.08	0.08	0.08	0.08	0.08	0.08	0.08	0.08	0.08	0.08	0.08	0.08	0.08	0.08	0.08	0.08	0.08
															Export for re-use	0	0	0	0	0	0	0	0	0	0	0	0	0	0	0	0	0	0	0	0	0	0	0	0	0
															Export for re-use	0	0	0	0	0	0	0	0	0	0	0	0	0	0	0	0	0	0	0	0	0	0	0	0	0
															Export for re-use	0	0	0	0	0	0	0	0	0	0	0	0	0	0	0	0	0	0	0	0	0	0	0	0	0
															Export for re-use	0	0	0	0	0	0	0	0	0	0	0	0	0	0	0	0	0	0	0	0	0	0	0	0	0
															Export for re-use	0	0	0	0	0	0	0	0	0	0	0	0	0	0	0	0	0	0	0	0	0	0	0	0	0
															Export for re-use	0	0	0	0	0	0	0	0	0	0	0	0	0	0	0	0	0	0	0	0	0	0	0	0	0
															Export for re-use	0	0	0	0	0	0	0	0	0	0	0	0	0	0	0	0	0	0	0	0	0	0	0	0	0
															Export for re-use	0	0	0	0	0	0	0	0	0	0	0	0	0	0	0	0	0	0	0	0	0	0	0	0	0
															Export for re-use	0	0	0	0	0	0	0	0	0	0	0	0	0	0	0	0	0	0	0	0	0	0	0	0	0
															Export for re-use	0	0	0	0	0	0	0	0	0	0	0	0	0	0	0	0	0	0	0	0	0	0	0	0	0
															Export for re-use	0	0	0	0	0	0	0	0	0	0	0	0	0	0	0	0	0	0	0	0	0	0	0	0	0
															Export for re-use	0	0	0	0	0	0	0	0	0	0	0	0	0	0	0	0	0	0	0	0	0	0	0	0	0
															Export for re-use	0	0	0	0	0	0	0	0	0	0	0	0	0	0	0	0	0	0	0	0	0	0	0	0	0
															Export for re-use	0	0	0	0	0	0	0	0	0	0	0	0	0	0	0	0	0	0	0	0	0	0	0	0	0
															Export for re-use	0	0	0	0	0	0	0	0	0	0	0	0	0	0	0	0	0	0	0	0	0	0	0	0	0
															Export for re-use	0	0	0	0	0	0	0	0	0	0	0	0	0	0	0	0	0	0	0	0	0	0	0	0	0
															Export for re-use	0	0	0	0	0	0	0	0	0	0	0	0	0	0	0	0	0	0	0	0	0	0	0	0	0
															Export for re-use	0	0	0	0	0	0	0	0	0	0	0	0	0	0	0	0	0	0	0	0	0	0	0	0	0
															Export for re-use	0	0	0	0	0	0	0	0	0	0	0	0	0	0	0	0	0	0	0	0	0	0	0	0	0
															Export for re-use	0	0	0	0	0	0	0	0	0	0	0	0	0	0	0	0	0	0	0	0	0	0	0	0	0
															Export for re-use	0	0	0	0	0	0	0	0	0	0	0	0	0	0	0	0	0	0	0	0	0	0	0	0	0
															Export for re-use	0	0	0	0	0	0	0	0	0	0	0	0	0	0	0	0	0	0	0	0	0	0	0	0	0
															Export for re-use	0	0	0	0	0	0	0	0	0	0	0	0	0	0	0	0	0	0	0	0	0	0	0	0	0
															Export for re-use	0	0	0	0	0	0	0	0	0	0	0	0	0	0	0	0	0	0	0	0	0	0	0	0	0
															Export for re-use	0	0	0	0	0	0	0	0	0	0	0	0	0	0	0	0	0	0	0	0	0	0	0	0	0
															Medical, precision and optical instruments, watches and clocks	Canada	US	Mexico	Brazil	South Africa	Other W Europe	Other C Europe	Russia	RoW M.East	Turkey	India	Korea	China	Indonesia	Japan	Oceania	RoW America	Row Europe	Row Asia/Oc	Row Africa	Germany	France	Italy	Spain	UK
															Dom. Eol Treatment	0.92	0.92	0.92	0.92	0.92	0.92	0.92	0.92	0.92	0.92	0.92	0.92	0.92	0.92	0.92	0.92	0.92	0.92	0.92	0.92	0.92	0.92	0.92	0.92	0.92
															Obsolete stocks	0.08	0.08	0.08	0.08	0.08	0.08	0.08	0.08	0.08	0.08	0.08	0.08	0.08	0.08	0.08	0.08	0.08	0.08	0.08	0.08	0.08	0.08	0.08	0.08	0.08
															Export for re-use	0	0	0	0	0	0	0	0	0	0	0	0	0	0	0	0	0	0	0	0	0	0	0	0	0
															Export for re-use	0	0	0	0	0	0	0	0	0	0	0	0	0	0	0	0	0	0	0	0	0	0	0	0	0
															Export for re-use	0	0	0	0	0	0	0	0	0	0	0	0	0	0	0	0	0	0	0	0	0	0	0	0	0
															Export for re-use	0	0	0	0	0	0	0	0	0	0	0	0	0	0	0	0	0	0	0	0	0	0	0	0	0
															Export for re-use	0	0	0	0	0	0	0	0	0	0	0	0	0	0	0	0	0	0	0	0	0	0	0	0	0
															Export for re-use	0	0	0	0	0	0	0	0	0	0	0	0	0	0	0	0	0	0	0	0	0	0	0	0	0
															Export for re-use	0	0	0	0	0	0	0	0	0	0	0	0	0	0	0	0	0	0	0	0	0	0	0	0	0
															Export for re-use	0	0	0	0	0	0	0	0	0	0	0	0	0	0	0	0	0	0	0	0	0	0	0	0	0
															Export for re-use	0	0	0	0	0	0	0	0	0	0	0	0	0	0	0	0	0	0	0	0	0	0	0	0	0
															Export for re-use	0	0	0	0	0	0	0	0	0	0	0	0	0	0	0	0	0	0	0	0	0	0	0	0	0
															Export for re-use	0	0	0	0	0	0	0	0	0	0	0	0	0	0	0	0	0	0	0	0	0	0	0	0	0
															Export for re-use	0	0	0	0	0	0	0	0	0	0	0	0	0	0	0	0	0	0	0	0	0	0	0	0	0
															Export for re-use	0	0	0	0	0	0	0	0	0	0	0	0	0	0	0	0	0	0	0	0	0	0	0	0	0
															Export for re-use	0	0	0	0	0	0	0	0	0	0	0	0	0	0	0	0	0	0	0	0	0	0	0	0	0
															Export for re-use	0	0	0	0	0	0	0	0	0	0	0	0	0	0	0	0	0	0	0	0	0	0	0	0	0
															Export for re-use	0	0	0	0	0	0	0	0	0	0	0	0	0	0	0	0	0	0	0	0	0	0	0	0	0
															Export for re-use	0	0	0	0	0	0	0	0	0	0	0	0	0	0	0	0	0	0	0	0	0	0	0	0	0
															Export for re-use	0	0	0	0	0	0	0	0	0	0	0	0	0	0	0	0	0	0	0	0	0	0	0	0	0
															Export for re-use	0	0	0	0	0	0	0	0	0	0	0	0	0	0	0	0	0	0	0	0	0	0	0	0	0
															Export for re-use	0	0	0	0	0	0	0	0	0	0	0	0	0	0	0	0	0	0	0	0	0	0	0	0	0
															Export for re-use	0	0	0	0	0	0	0	0	0	0	0	0	0	0	0	0	0	0	0	0	0	0	0	0	0
															Export for re-use	0	0	0	0	0	0	0	0	0	0	0	0	0	0	0	0	0	0	0	0	0	0	0	0	0
															Export for re-use	0	0	0	0	0	0	0	0	0	0	0	0	0	0	0	0	0	0	0	0	0	0	0	0	0
															Export for re-use	0	0	0	0	0	0	0	0	0	0	0	0	0	0	0	0	0	0	0	0	0	0	0	0	0
															Export for re-use	0	0	0	0	0	0	0	0	0	0	0	0	0	0	0	0	0	0	0	0	0	0	0	0	0
															Motor vehicles, trailers and semi-trailers	Canada	US	Mexico	Brazil	South Africa	Other W Europe	Other C Europe	Russia	RoW M.East	Turkey	India	Korea	China	Indonesia	Japan	Oceania	RoW America	Row Europe	Row Asia/Oc	Row Africa	Germany	France	Italy	Spain	UK
															Dom. Eol Treatment	0.989	0.956556	0.989	0.989	0.989	0.989	0.989	0.989	0.989	0.989	0.989	0.989	0.989	0.989	0.700511	0.989	0.989	0.989	0.989	0.989	0.550988	0.989	0.989	0.989	0.989
															Obsolete stocks	0.011	0	0.011	0.011	0.011	0.011	0.011	0.011	0.011	0.011	0.011	0.011	0.011	0.011	0	0.011	0.011	0.011	0.011	0.011	0.0897678	0.011	0.011	0.011	0.011
															Export for re-use	0	0.00188152	0	0	0	0	0	0	0	0	0	0	0	0	0.00135343	0	0	0	0	0	0	0	0	0	0
															Export for re-use	0	0	0	0	0	0	0	0	0	0	0	0	0	0	0.000332	0	0	0	0	0	0	0	0	0	0
															Export for re-use	0	0.00368727	0	0	0	0	0	0	0	0	0	0	0	0	0	0	0	0	0	0	0	0	0	0	0
															Export for re-use	0	0	0	0	0	0	0	0	0	0	0	0	0	0	0	0	0	0	0	0	0	0	0	0	0
															Export for re-use	0	0	0	0	0	0	0	0	0	0	0	0	0	0	0	0	0	0	0	0	0	0	0	0	0
															Export for re-use	0	0.000811683	0	0	0	0	0	0	0	0	0	0	0	0	0.00730257	0	0	0	0	0	0.0257296	0	0	0	0
															Export for re-use	0	0.00111094	0	0	0	0	0	0	0	0	0	0	0	0	0	0	0	0	0	0	0.239278	0	0	0	0
															Export for re-use	0	9.16334e-05	0	0	0	0	0	0	0	0	0	0	0	0	0.126154	0	0	0	0	0	0.00639904	0	0	0	0
															Export for re-use	0	0.0137427	0	0	0	0	0	0	0	0	0	0	0	0	0.0231383	0	0	0	0	0	0.0036495	0	0	0	0
															Export for re-use	0	0.000216395	0	0	0	0	0	0	0	0	0	0	0	0	0.000426286	0	0	0	0	0	0	0	0	0	0
															Export for re-use	0	0	0	0	0	0	0	0	0	0	0	0	0	0	0	0	0	0	0	0	0	0	0	0	0
															Export for re-use	0	0	0	0	0	0	0	0	0	0	0	0	0	0	0	0	0	0	0	0	0	0	0	0	0
															Export for re-use	0	0.000611523	0	0	0	0	0	0	0	0	0	0	0	0	0	0	0	0	0	0	0	0	0	0	0
															Export for re-use	0	0	0	0	0	0	0	0	0	0	0	0	0	0	0.00130543	0	0	0	0	0	0	0	0	0	0
															Export for re-use	0	0.000375309	0	0	0	0	0	0	0	0	0	0	0	0	0	0	0	0	0	0	0	0	0	0	0
															Export for re-use	0	0.000215664	0	0	0	0	0	0	0	0	0	0	0	0	0.0293674	0	0	0	0	0	0	0	0	0	0
															Export for re-use	0	0.00366504	0	0	0	0	0	0	0	0	0	0	0	0	0.033728	0	0	0	0	0	0	0	0	0	0
															Export for re-use	0	0.000427671	0	0	0	0	0	0	0	0	0	0	0	0	0.000436286	0	0	0	0	0	0.0121353	0	0	0	0
															Export for re-use	0	0.00780266	0	0	0	0	0	0	0	0	0	0	0	0	0.0378103	0	0	0	0	0	0.0113916	0	0	0	0
															Export for re-use	0	0.00745953	0	0	0	0	0	0	0	0	0	0	0	0	0.031306	0	0	0	0	0	0.02905	0	0	0	0
															Export for re-use	0	0.00118224	0	0	0	0	0	0	0	0	0	0	0	0	0	0	0	0	0	0	0	0	0	0	0
															Export for re-use	0	0	0	0	0	0	0	0	0	0	0	0	0	0	0	0	0	0	0	0	0.0147464	0	0	0	0
															Export for re-use	0	0	0	0	0	0	0	0	0	0	0	0	0	0	0	0	0	0	0	0	0.0115099	0	0	0	0
															Export for re-use	0	0	0	0	0	0	0	0	0	0	0	0	0	0	0	0	0	0	0	0	0.00535488	0	0	0	0
															Export for re-use	0	0.000162571	0	0	0	0	0	0	0	0	0	0	0	0	0.00682943	0	0	0	0	0	0	0	0	0	0
															Other transport equipment	Canada	US	Mexico	Brazil	South Africa	Other W Europe	Other C Europe	Russia	RoW M.East	Turkey	India	Korea	China	Indonesia	Japan	Oceania	RoW America	Row Europe	Row Asia/Oc	Row Africa	Germany	France	Italy	Spain	UK
															Dom. Eol Treatment	0.989	0.956556	0.989	0.989	0.989	0.989	0.989	0.989	0.989	0.989	0.989	0.989	0.989	0.989	0.700511	0.989	0.989	0.989	0.989	0.989	0.550988	0.989	0.989	0.989	0.989
															Obsolete stocks	0.011	0	0.011	0.011	0.011	0.011	0.011	0.011	0.011	0.011	0.011	0.011	0.011	0.011	0	0.011	0.011	0.011	0.011	0.011	0.0897678	0.011	0.011	0.011	0.011
															Export for re-use	0	0.00188152	0	0	0	0	0	0	0	0	0	0	0	0	0.00135343	0	0	0	0	0	0	0	0	0	0
															Export for re-use	0	0	0	0	0	0	0	0	0	0	0	0	0	0	0.000332	0	0	0	0	0	0	0	0	0	0
															Export for re-use	0	0.00368727	0	0	0	0	0	0	0	0	0	0	0	0	0	0	0	0	0	0	0	0	0	0	0
															Export for re-use	0	0	0	0	0	0	0	0	0	0	0	0	0	0	0	0	0	0	0	0	0	0	0	0	0
															Export for re-use	0	0	0	0	0	0	0	0	0	0	0	0	0	0	0	0	0	0	0	0	0	0	0	0	0
															Export for re-use	0	0.000811683	0	0	0	0	0	0	0	0	0	0	0	0	0.00730257	0	0	0	0	0	0.0257296	0	0	0	0
															Export for re-use	0	0.00111094	0	0	0	0	0	0	0	0	0	0	0	0	0	0	0	0	0	0	0.239278	0	0	0	0
															Export for re-use	0	9.16334e-05	0	0	0	0	0	0	0	0	0	0	0	0	0.126154	0	0	0	0	0	0.00639904	0	0	0	0
															Export for re-use	0	0.0137427	0	0	0	0	0	0	0	0	0	0	0	0	0.0231383	0	0	0	0	0	0.0036495	0	0	0	0
															Export for re-use	0	0.000216395	0	0	0	0	0	0	0	0	0	0	0	0	0.000426286	0	0	0	0	0	0	0	0	0	0
															Export for re-use	0	0	0	0	0	0	0	0	0	0	0	0	0	0	0	0	0	0	0	0	0	0	0	0	0
															Export for re-use	0	0	0	0	0	0	0	0	0	0	0	0	0	0	0	0	0	0	0	0	0	0	0	0	0
															Export for re-use	0	0.000611523	0	0	0	0	0	0	0	0	0	0	0	0	0	0	0	0	0	0	0	0	0	0	0
															Export for re-use	0	0	0	0	0	0	0	0	0	0	0	0	0	0	0.00130543	0	0	0	0	0	0	0	0	0	0
															Export for re-use	0	0.000375309	0	0	0	0	0	0	0	0	0	0	0	0	0	0	0	0	0	0	0	0	0	0	0
															Export for re-use	0	0.000215664	0	0	0	0	0	0	0	0	0	0	0	0	0.0293674	0	0	0	0	0	0	0	0	0	0
															Export for re-use	0	0.00366504	0	0	0	0	0	0	0	0	0	0	0	0	0.033728	0	0	0	0	0	0	0	0	0	0
															Export for re-use	0	0.000427671	0	0	0	0	0	0	0	0	0	0	0	0	0.000436286	0	0	0	0	0	0.0121353	0	0	0	0
															Export for re-use	0	0.00780266	0	0	0	0	0	0	0	0	0	0	0	0	0.0378103	0	0	0	0	0	0.0113916	0	0	0	0
															Export for re-use	0	0.00745953	0	0	0	0	0	0	0	0	0	0	0	0	0.031306	0	0	0	0	0	0.02905	0	0	0	0
															Export for re-use	0	0.00118224	0	0	0	0	0	0	0	0	0	0	0	0	0	0	0	0	0	0	0	0	0	0	0
															Export for re-use	0	0	0	0	0	0	0	0	0	0	0	0	0	0	0	0	0	0	0	0	0.0147464	0	0	0	0
															Export for re-use	0	0	0	0	0	0	0	0	0	0	0	0	0	0	0	0	0	0	0	0	0.0115099	0	0	0	0
															Export for re-use	0	0	0	0	0	0	0	0	0	0	0	0	0	0	0	0	0	0	0	0	0.00535488	0	0	0	0
															Export for re-use	0	0.000162571	0	0	0	0	0	0	0	0	0	0	0	0	0.00682943	0	0	0	0	0	0	0	0	0	0
															Furniture; other manufactured goods n.e.c.	Canada	US	Mexico	Brazil	South Africa	Other W Europe	Other C Europe	Russia	RoW M.East	Turkey	India	Korea	China	Indonesia	Japan	Oceania	RoW America	Row Europe	Row Asia/Oc	Row Africa	Germany	France	Italy	Spain	UK
															Dom. Eol Treatment	0.92	0.92	0.92	0.92	0.92	0.92	0.92	0.92	0.92	0.92	0.92	0.92	0.92	0.92	0.92	0.92	0.92	0.92	0.92	0.92	0.92	0.92	0.92	0.92	0.92
															Obsolete stocks	0.08	0.08	0.08	0.08	0.08	0.08	0.08	0.08	0.08	0.08	0.08	0.08	0.08	0.08	0.08	0.08	0.08	0.08	0.08	0.08	0.08	0.08	0.08	0.08	0.08
															Export for re-use	0	0	0	0	0	0	0	0	0	0	0	0	0	0	0	0	0	0	0	0	0	0	0	0	0
															Export for re-use	0	0	0	0	0	0	0	0	0	0	0	0	0	0	0	0	0	0	0	0	0	0	0	0	0
															Export for re-use	0	0	0	0	0	0	0	0	0	0	0	0	0	0	0	0	0	0	0	0	0	0	0	0	0
															Export for re-use	0	0	0	0	0	0	0	0	0	0	0	0	0	0	0	0	0	0	0	0	0	0	0	0	0
															Export for re-use	0	0	0	0	0	0	0	0	0	0	0	0	0	0	0	0	0	0	0	0	0	0	0	0	0
															Export for re-use	0	0	0	0	0	0	0	0	0	0	0	0	0	0	0	0	0	0	0	0	0	0	0	0	0
															Export for re-use	0	0	0	0	0	0	0	0	0	0	0	0	0	0	0	0	0	0	0	0	0	0	0	0	0
															Export for re-use	0	0	0	0	0	0	0	0	0	0	0	0	0	0	0	0	0	0	0	0	0	0	0	0	0
															Export for re-use	0	0	0	0	0	0	0	0	0	0	0	0	0	0	0	0	0	0	0	0	0	0	0	0	0
															Export for re-use	0	0	0	0	0	0	0	0	0	0	0	0	0	0	0	0	0	0	0	0	0	0	0	0	0
															Export for re-use	0	0	0	0	0	0	0	0	0	0	0	0	0	0	0	0	0	0	0	0	0	0	0	0	0
															Export for re-use	0	0	0	0	0	0	0	0	0	0	0	0	0	0	0	0	0	0	0	0	0	0	0	0	0
															Export for re-use	0	0	0	0	0	0	0	0	0	0	0	0	0	0	0	0	0	0	0	0	0	0	0	0	0
															Export for re-use	0	0	0	0	0	0	0	0	0	0	0	0	0	0	0	0	0	0	0	0	0	0	0	0	0
															Export for re-use	0	0	0	0	0	0	0	0	0	0	0	0	0	0	0	0	0	0	0	0	0	0	0	0	0
															Export for re-use	0	0	0	0	0	0	0	0	0	0	0	0	0	0	0	0	0	0	0	0	0	0	0	0	0
															Export for re-use	0	0	0	0	0	0	0	0	0	0	0	0	0	0	0	0	0	0	0	0	0	0	0	0	0
															Export for re-use	0	0	0	0	0	0	0	0	0	0	0	0	0	0	0	0	0	0	0	0	0	0	0	0	0
															Export for re-use	0	0	0	0	0	0	0	0	0	0	0	0	0	0	0	0	0	0	0	0	0	0	0	0	0
															Export for re-use	0	0	0	0	0	0	0	0	0	0	0	0	0	0	0	0	0	0	0	0	0	0	0	0	0
															Export for re-use	0	0	0	0	0	0	0	0	0	0	0	0	0	0	0	0	0	0	0	0	0	0	0	0	0
															Export for re-use	0	0	0	0	0	0	0	0	0	0	0	0	0	0	0	0	0	0	0	0	0	0	0	0	0
															Export for re-use	0	0	0	0	0	0	0	0	0	0	0	0	0	0	0	0	0	0	0	0	0	0	0	0	0
															Export for re-use	0	0	0	0	0	0	0	0	0	0	0	0	0	0	0	0	0	0	0	0	0	0	0	0	0
															Export for re-use	0	0	0	0	0	0	0	0	0	0	0	0	0	0	0	0	0	0	0	0	0	0	0	0	0
															Construction work	Canada	US	Mexico	Brazil	South Africa	Other W Europe	Other C Europe	Russia	RoW M.East	Turkey	India	Korea	China	Indonesia	Japan	Oceania	RoW America	Row Europe	Row Asia/Oc	Row Africa	Germany	France	Italy	Spain	UK
															Dom. Eol Treatment	0.9	0.9	0.9	0.9	0.9	0.9	0.9	0.9	0.9	0.9	0.9	0.9	0.9	0.9	0.7	0.9	0.9	0.9	0.9	0.9	0.9	0.9	0.9	0.9	0.9
															Obsolete stocks	0.1	0.1	0.1	0.1	0.1	0.1	0.1	0.1	0.1	0.1	0.1	0.1	0.1	0.1	0.3	0.1	0.1	0.1	0.1	0.1	0.1	0.1	0.1	0.1	0.1
															Export for re-use	0	0	0	0	0	0	0	0	0	0	0	0	0	0	0	0	0	0	0	0	0	0	0	0	0
															Export for re-use	0	0	0	0	0	0	0	0	0	0	0	0	0	0	0	0	0	0	0	0	0	0	0	0	0
															Export for re-use	0	0	0	0	0	0	0	0	0	0	0	0	0	0	0	0	0	0	0	0	0	0	0	0	0
															Export for re-use	0	0	0	0	0	0	0	0	0	0	0	0	0	0	0	0	0	0	0	0	0	0	0	0	0
															Export for re-use	0	0	0	0	0	0	0	0	0	0	0	0	0	0	0	0	0	0	0	0	0	0	0	0	0
															Export for re-use	0	0	0	0	0	0	0	0	0	0	0	0	0	0	0	0	0	0	0	0	0	0	0	0	0
															Export for re-use	0	0	0	0	0	0	0	0	0	0	0	0	0	0	0	0	0	0	0	0	0	0	0	0	0
															Export for re-use	0	0	0	0	0	0	0	0	0	0	0	0	0	0	0	0	0	0	0	0	0	0	0	0	0
															Export for re-use	0	0	0	0	0	0	0	0	0	0	0	0	0	0	0	0	0	0	0	0	0	0	0	0	0
															Export for re-use	0	0	0	0	0	0	0	0	0	0	0	0	0	0	0	0	0	0	0	0	0	0	0	0	0
															Export for re-use	0	0	0	0	0	0	0	0	0	0	0	0	0	0	0	0	0	0	0	0	0	0	0	0	0
															Export for re-use	0	0	0	0	0	0	0	0	0	0	0	0	0	0	0	0	0	0	0	0	0	0	0	0	0
															Export for re-use	0	0	0	0	0	0	0	0	0	0	0	0	0	0	0	0	0	0	0	0	0	0	0	0	0
															Export for re-use	0	0	0	0	0	0	0	0	0	0	0	0	0	0	0	0	0	0	0	0	0	0	0	0	0
															Export for re-use	0	0	0	0	0	0	0	0	0	0	0	0	0	0	0	0	0	0	0	0	0	0	0	0	0
															Export for re-use	0	0	0	0	0	0	0	0	0	0	0	0	0	0	0	0	0	0	0	0	0	0	0	0	0
															Export for re-use	0	0	0	0	0	0	0	0	0	0	0	0	0	0	0	0	0	0	0	0	0	0	0	0	0
															Export for re-use	0	0	0	0	0	0	0	0	0	0	0	0	0	0	0	0	0	0	0	0	0	0	0	0	0
															Export for re-use	0	0	0	0	0	0	0	0	0	0	0	0	0	0	0	0	0	0	0	0	0	0	0	0	0
															Export for re-use	0	0	0	0	0	0	0	0	0	0	0	0	0	0	0	0	0	0	0	0	0	0	0	0	0
															Export for re-use	0	0	0	0	0	0	0	0	0	0	0	0	0	0	0	0	0	0	0	0	0	0	0	0	0
															Export for re-use	0	0	0	0	0	0	0	0	0	0	0	0	0	0	0	0	0	0	0	0	0	0	0	0	0
															Export for re-use	0	0	0	0	0	0	0	0	0	0	0	0	0	0	0	0	0	0	0	0	0	0	0	0	0
															Export for re-use	0	0	0	0	0	0	0	0	0	0	0	0	0	0	0	0	0	0	0	0	0	0	0	0	0
															Export for re-use	0	0	0	0	0	0	0	0	0	0	0	0	0	0	0	0	0	0	0	0	0	0	0	0	0
[truncated: 224 more columns]

## Sheet: Definitions
			25 regions		10 manufactured goods from the EXIOBASE v2 classification, plus construction		Unique identifier from EXIOBASE v2	Position in IO model\
	Index	Year	Regions_Name	Regions_Symbol	Products_Name	Products_ShortName	Products_Codes	Products_Index(163)	Recycling route	Scrap type	Aggegated regions and their colors	Agrregation indizes 25 --> 10, starting at 0	Application_Weighting
	1	2015	Canada	Canada	Fabricated metal products, except machinery and equipment	Products, other	p28	84	BOF	fabrication scrap (new scrap)	US	1	1
	2	2016	US	US	Machinery and equipment n.e.c.	Machinery, other than electrical	p29	85	EAF	postconsumer scrap (old scrap)	Other America	0	1
	3	2017	Mexico	Mexico	Office machinery and computers	Computers	p30	86			Japan	1	0
	4	2018	Brazil	Brazil	Electrical machinery and apparatus n.e.c.	Electrical machinery	p31	87			China	1
	5	2019	South Africa	South Africa	Radio, television and communication equipment and apparatus	Broadcast and communication products	p32	88			Other Asia/Oceania	9
	6	2020	Other W Europe	Other W Europe	Medical, precision and optical instruments, watches and clocks	Medical, optical, precision products	p33	89			Russia	7
	7	2021	Other C Europe	Other C Europe	Motor vehicles, trailers and semi-trailers	Cars	p34	90			Germany	7
	8	2022	Russia	Russia	Other transport equipment	Other vehicles	p35	91			Other Europe	5
	9	2023	RoW M.East	RoW M.East	Furniture; other manufactured goods n.e.c.	Furnitures	p36	92			Middle East	8
	10	2024	Turkey	Turkey	Construction work	Construction	p45	112			Africa	8
	11	2025	India	India								4
	12	2026	Korea	Korea								4
	13	2027	China	China								3
	14	2028	Indonesia	Indonesia								4
	15	2029	Japan	Japan								2
	16	2030	Oceania	Oceania								4
	17	2031	RoW America	RoW America								1
	18	2032	Row Europe	Row Europe								7
	19	2033	Row Asia/Oc	Row Asia/Oc								4
	20	2034	Row Africa	Row Africa								9
	21	2035	Germany	Germany								6
	22	2036	France	France								7
	23	2037	Italy	Italy								7
	24	2038	Spain	Spain								7
	25	2039	UK	UK								7
	26	2040
	27	2041
	28	2042
	29	2043
	30	2044
	31	2045
	32	2046
	33	2047
	34	2048
	35	2049
	36	2050
	37	2051
	38	2052
	39	2053
	40	2054
	41	2055
	42	2056
	43	2057
	44	2058
	45	2059
	46	2060
	47	2061
	48	2062
	49	2063
	50	2064
	51	2065
	52	2066
	53	2067
	54	2068
	55	2069
	56	2070
	57	2071
	58	2072
	59	2073
	60	2074
	61	2075
	62	2076
	63	2077
	64	2078
	65	2079
	66	2080
	67	2081
	68	2082
	69	2083
	70	2084
	71	2085
	72	2086
	73	2087
	74	2088
	75	2089
	76	2090
	77	2091
	78	2092
	79	2093
	80	2094
	81	2095
	82	2096
	83	2097
	84	2098
	85	2099
	86	2100

## Sheet: Table_Paper
				Scenario name	Description	Circ_2100
				Baseline	Present loss rates and trade patterns, EoL scrap through EAF route	0.57
				Sens_Lifetime	Baseline + lifetime increase of 30%	0.62
				Sens_Scrap_BOF	Baseline + EoL scrap through BOF route	0.63
				Sens_SectorSplit	Baseline + separate sector split for fabrication and EoL scrap	0.62
				Sens_FabYield	Baseline + gradual increase of fabrication yield to 95%	0.57
				Send_YieldLossRec	Baseline + gradual increase of fabrication yield loss recovery to 95%	0.57
				Sens_EoL_Recovery	Baseline + gradual increase of EoL recovery to 95%	0.57
				Sens_NoTrade	Baseline + all flows are processed within the US, no trade	0.56
				HighRecovery	Baseline + FabYield + YieldLossRec + EoL_Recovery (all to 95%)	0.57
				HighRecovery_lifetime	HighRecover + 30% lifetime increase	0.63
				ClosedLoop	Baseline + EoL scrap trough BOF route + new sector split	0.65
				ClosedLoop_HighRec	ClosedLoop + HighRecovery combined	0.68
				ClosedLoop_lifetime	ClosedLoop + 30% lifetime increase	0.73
				ClosedLoop_Lt_HighRec	ClosedLoop + HighRecovery combined + 30% lifetime increase	0.76
				NoTrade_LowLoss	Baseline + no trade + HighRecovery + 30% lifetime increase	0.75
				No_EoL_Scrap_Trade	Baseline + no trade of EoL products and metal scrap	0.56
				No_Metal_Product_Trade	Baseline + no trade of secondary metals and consumer products	0.57

## Sheet: Tables_SI
	Obsolete Stocks		Canada	US	Mexico	Brazil	South Africa	Other W Europe	Other C Europe	Russia	RoW M.East	Turkey	India	Korea	China	Indonesia	Japan	Oceania	RoW America	Row Europe	Row Asia/Oc	Row Africa	Germany	France	Italy	Spain	UK
		Fabricated metal products, except machinery and equipment	0.08	0.08	0.08	0.08	0.08	0.08	0.08	0.08	0.08	0.08	0.08	0.08	0.08	0.08	0.08	0.08	0.08	0.08	0.08	0.08	0.08	0.08	0.08	0.08	0.08
		Machinery and equipment n.e.c.	0.05	0.05	0.05	0.05	0.05	0.05	0.05	0.05	0.05	0.05	0.05	0.05	0.05	0.05	0.05	0.05	0.05	0.05	0.05	0.05	0.05	0.05	0.05	0.05	0.05
		Office machinery and computers	0.08	0.08	0.08	0.08	0.08	0.08	0.08	0.08	0.08	0.08	0.08	0.08	0.08	0.08	0.08	0.08	0.08	0.08	0.08	0.08	0.08	0.08	0.08	0.08	0.08
		Electrical machinery and apparatus n.e.c.	0.05	0.05	0.05	0.05	0.05	0.05	0.05	0.05	0.05	0.05	0.05	0.05	0.05	0.05	0.05	0.05	0.05	0.05	0.05	0.05	0.05	0.05	0.05	0.05	0.05
		Radio, television and communication equipment and apparatus	0.08	0.08	0.08	0.08	0.08	0.08	0.08	0.08	0.08	0.08	0.08	0.08	0.08	0.08	0.08	0.08	0.08	0.08	0.08	0.08	0.08	0.08	0.08	0.08	0.08
		Medical, precision and optical instruments, watches and clocks	0.08	0.08	0.08	0.08	0.08	0.08	0.08	0.08	0.08	0.08	0.08	0.08	0.08	0.08	0.08	0.08	0.08	0.08	0.08	0.08	0.08	0.08	0.08	0.08	0.08
		Motor vehicles, trailers and semi-trailers	0.011	0	0.011	0.011	0.011	0.011	0.011	0.011	0.011	0.011	0.011	0.011	0.011	0.011	0	0.011	0.011	0.011	0.011	0.011	0.0897678	0.011	0.011	0.011	0.011
		Other transport equipment	0.011	0	0.011	0.011	0.011	0.011	0.011	0.011	0.011	0.011	0.011	0.011	0.011	0.011	0	0.011	0.011	0.011	0.011	0.011	0.0897678	0.011	0.011	0.011	0.011
		Furniture; other manufactured goods n.e.c.	0.08	0.08	0.08	0.08	0.08	0.08	0.08	0.08	0.08	0.08	0.08	0.08	0.08	0.08	0.08	0.08	0.08	0.08	0.08	0.08	0.08	0.08	0.08	0.08	0.08
		Construction work	0.1	0.1	0.1	0.1	0.1	0.1	0.1	0.1	0.1	0.1	0.1	0.1	0.1	0.1	0.3	0.1	0.1	0.1	0.1	0.1	0.1	0.1	0.1	0.1	0.1
			Products	Machinery and equipment n.e.c.	Office machinery and computers	Electrical machinery and apparatus n.e.c.	Radio, television and communication	Medical, precision and optical instruments,	Motor vehicles, trailers and semi-trailers	Other transport equipment	Furniture; other manufactured goods n.e.c.	Construction work
		Canada	0.08	0.05	0.08	0.05	0.08	0.08	0.011	0.011	0.08	0.1
		US	0.08	0.05	0.08	0.05	0.08	0.08	0	0	0.08	0.1
		Mexico	0.08	0.05	0.08	0.05	0.08	0.08	0.011	0.011	0.08	0.1
		Brazil	0.08	0.05	0.08	0.05	0.08	0.08	0.011	0.011	0.08	0.1
		South Africa	0.08	0.05	0.08	0.05	0.08	0.08	0.011	0.011	0.08	0.1
		Other W Europe	0.08	0.05	0.08	0.05	0.08	0.08	0.011	0.011	0.08	0.1
		Other C Europe	0.08	0.05	0.08	0.05	0.08	0.08	0.011	0.011	0.08	0.1
		Russia	0.08	0.05	0.08	0.05	0.08	0.08	0.011	0.011	0.08	0.1
		RoW M.East	0.08	0.05	0.08	0.05	0.08	0.08	0.011	0.011	0.08	0.1
		Turkey	0.08	0.05	0.08	0.05	0.08	0.08	0.011	0.011	0.08	0.1
		India	0.08	0.05	0.08	0.05	0.08	0.08	0.011	0.011	0.08	0.1
		Korea	0.08	0.05	0.08	0.05	0.08	0.08	0.011	0.011	0.08	0.1
		China	0.08	0.05	0.08	0.05	0.08	0.08	0.011	0.011	0.08	0.1
		Indonesia	0.08	0.05	0.08	0.05	0.08	0.08	0.011	0.011	0.08	0.1
		Japan	0.08	0.05	0.08	0.05	0.08	0.08	0	0	0.08	0.3
		Oceania	0.08	0.05	0.08	0.05	0.08	0.08	0.011	0.011	0.08	0.1
		RoW America	0.08	0.05	0.08	0.05	0.08	0.08	0.011	0.011	0.08	0.1
		Row Europe	0.08	0.05	0.08	0.05	0.08	0.08	0.011	0.011	0.08	0.1
		Row Asia/Oc	0.08	0.05	0.08	0.05	0.08	0.08	0.011	0.011	0.08	0.1
		Row Africa	0.08	0.05	0.08	0.05	0.08	0.08	0.011	0.011	0.08	0.1
		Germany	0.08	0.05	0.08	0.05	0.08	0.08	0.0897678	0.0897678	0.08	0.1
		France	0.08	0.05	0.08	0.05	0.08	0.08	0.011	0.011	0.08	0.1
		Italy	0.08	0.05	0.08	0.05	0.08	0.08	0.011	0.011	0.08	0.1
		Spain	0.08	0.05	0.08	0.05	0.08	0.08	0.011	0.011	0.08	0.1
		UK	0.08	0.05	0.08	0.05	0.08	0.08	0.011	0.011	0.08	0.1
			Vehicles	Industry	Construction	Products
		2008	0.85	0.9	0.85	0.5
		2050	0.95	0.95	0.9	0.75
		2050 (alternative)	0.95	0.95	0.95	0.95
																														Row: From, Column: To	Canada	US	Mexico	Brazil	South Africa	Other W Europe	Other C Europe	Russia	RoW M.East	Turkey	India	Korea	China
			Baseline				Advanced																							Canada	0.300028	0.422623	0	1.47698e-05	1.43478e-05	0.00217188	0.0100739	7.03326e-06	0.00583183	0.0651696	0.0298478	0.00549286	0.0566913
				New scrap	Old Scrap			New scrap	Old Scrap																					US	0.0362152	0.554474	0.0291085	2.29971e-05	5.53307e-06	0.00159451	0.0102669	1.49993e-06	0.0144533	0.101096	0.0178671	0.0511835	0.0330052
			BOF route	B0	0		BOF route	B0	B0																					Mexico	1.08124e-05	0.040923	0.946784	1.74948e-06	0	0.00096233	0	0	0	0	0.000210568	0.00427419	0.0008591
			EAF route	0	B0		EAF route	0	0																					Brazil	0.000179596	0.00174721	1.9236e-06	0.988279	0	0.000539163	8.66556e-06	0	0.00258741	6.55007e-09	0.000179215	6.94838e-07	0.00439713
																														South Africa	4.17482e-06	9.28897e-05	0	3.77904e-05	0.766765	0.000987354	3.9953e-05	0	0.000582633	0.000145271	0.0261348	0.00137479	0.00144236
																														Other W Europe	0.00636871	0.0130744	3.56255e-06	7.06165e-06	6.69527e-05	0.264032	0.0475178	0.000691967	0.024565	0.16836	0.0166316	0.00862484	0.0143665
																														Other C Europe	1.06747e-06	1.06981e-05	0	9.8681e-07	0	0.0222691	0.546977	5.55352e-05	0.00345612	0.135748	0.00166174	0.00050215	0.00125677
																														Russia	0.000195266	0.00206637	0	0	0	0.0186223	0.0207184	0.600263	0.0122028	0.139011	0.00132137	0.0365721	0.00281549
																														RoW M.East	9.56053e-06	0.000993449	2.02792e-05	0.000789222	0	0.00232114	0.0128938	0	0.711834	0.0513618	0.0766356	0.00171053	0.00326937
			Base case (2007)	Vehicles	Industry	Construction	Products																							Turkey	0	7.94501e-06	0	0	0	0.00206812	0.00247308	0	0.000162745	0.993424	7.34917e-05	1.84568e-05	0.000251044
			Global	0.733	0.829	0.926	0.773																							India	0	1.96259e-06	0	0	3.24876e-08	0.000164403	0	0	0.000143174	0	0.996217	1.23453e-06	0.00182433
			Best case (2050)																											Korea	9.04956e-06	1.05989e-05	4.96544e-06	0	0	8.13059e-05	1.67188e-07	3.64868e-05	9.18181e-05	0	0.00054315	0.991276	0.00374575
			Global	0.81	0.88	0.93	0.85																							China	1.31325e-07	5.88058e-06	1.92611e-07	5.75792e-07	0	2.96627e-05	1.48498e-06	4.12152e-07	4.05899e-05	0	0.000160853	0.000126916	0.997869
																														Indonesia	0	2.05158e-05	0	0	0	0.000271817	0	0	3.83803e-08	0	0.00134291	0.00385871	0.00182265
																														Japan	0.00139311	1.55146e-05	0.00125448	1.63821e-08	0	4.32597e-05	1.23325e-06	2.56866e-07	0.000331592	0	0.000517016	0.0923978	0.045078
			Base case (2010)	Vehicles	Industry	Construction	Products																							Oceania	0	6.21784e-05	0	6.23686e-05	1.66316e-05	0.00199866	0.000167784	0	0.00011205	0	0.0326466	0.000325353	0.0731582
			Global	0.8	0.9	0.7	0.75																							RoW America	0.00156964	0.00789032	0.00997185	0.00403112	1.5064e-06	0.0029449	0.00011552	1.4735e-05	0.000127006	0	0.00431393	0.00804075	0.0216985
			Best case (2050)																											Row Europe	7.86012e-06	0	0	0	0	0.00550255	0.0468347	0.000156125	0.0165839	0.0439184	0.00110323	0	4.35621e-06
			Global	0.95	0.95	0.95	0.95																							Row Asia/Oc	1.57696e-05	0.000137631	0	0	4.53862e-07	0.00157397	0.0090849	0.00263199	0.0040316	0.0167379	0.0072007	0.00547751	0.0428493
																														Row Africa	0.000187527	0.000416841	0	0	0.0150751	0.00440685	0.000494188	4.07351e-09	0.0117314	0.0761113	0.0707913	6.92945e-05	0.00118288
																														Germany	2.23252e-06	1.94628e-05	0.000463351	9.43622e-05	6.05866e-05	0.208098	0.0295402	1.11626e-06	0.000173243	0.0158886	0.00318408	0.000976443	0.00278674
																														France	0.0020528	0.000240193	0	0.000240849	0.000205657	0.314929	0.00179555	0	0.000151626	0.00713802	0.00374782	9.62395e-05	0.00295877
																														Italy	5.33203e-07	3.16743e-06	1.12404e-08	2.20552e-06	3.32102e-09	0.000389892	0.0034562	1.59014e-06	0.000172359	0.000102511	0.000686348	5.46005e-06	0.00286428
																														Spain	1.49943e-07	1.00552e-05	0	0	0	0.00574952	5.5808e-05	0	0.000353204	4.92845e-05	6.42274e-05	0.000145663	0.00667064
																														UK	0.00237151	0.0172539	0.00384066	6.87193e-05	4.75949e-06	0.0948379	0.0259573	4.05578e-07	0.0521889	0.263564	0.0183285	0.00154997	0.0124731
																														Row: From, Column: To	Indonesia	Japan	Oceania	RoW America	Row Europe	Row Asia/Oc	Row Africa	Germany	France	Italy	Spain	UK
																														Canada	0.00279145	0.000249756	0	3.50431e-05	0	0.0714913	0	0.00173948	4.43376e-05	0.0249282	0.000246625	0.000508171
																														US	0.00538711	0.00480113	2.66336e-05	0.00516379	1.69922e-05	0.128181	0.000328774	0.000126244	7.84851e-05	0.0048806	0.00159738	0.000117466
																														Mexico	0.000343613	8.94655e-05	0	0.000163904	0	0.00321565	0	1.8806e-05	5.46311e-06	0.00141913	0.000615086	0.000103522
																														Brazil	0	5.26785e-06	4.33254e-05	0.000680903	0	0.00052077	1.66407e-08	0.000134302	2.63198e-05	0.000334814	0.000331554	2.91535e-06
																														South Africa	0.0122622	4.17482e-06	0.000673252	0	4.57257e-05	0.187208	0.000812455	0.000681351	1.06875e-05	9.95694e-06	0.000198289	0.000486842
																														Other W Europe	6.02591e-06	0.000154029	1.0747e-05	5.44707e-06	5.07694e-05	0.0223731	0.00128593	0.20761	0.0754744	0.0155266	0.101209	0.0119837
																														Other C Europe	0.000521276	2.60767e-05	2.91434e-05	0.000503452	0.0317951	0.00188051	0.000329671	0.128585	0.00269891	0.101321	0.0173466	0.00302495
																														Russia	0	0.000172849	0	4.02499e-05	0.074145	0.0280566	0.00124279	0.00441757	0.00542269	0.00337788	0.0491549	0.000181691
																														RoW M.East	0.00939773	0.00030669	0.000106822	0.000163499	0.00207479	0.122219	0.000276237	0.000160655	9.06715e-05	0.000229972	0.00213428	0.00100114
																														Turkey	6.89987e-06	0	0	0	1.88775e-05	0.000103697	6.74329e-06	0.000422232	3.03459e-05	7.38428e-05	0.000193982	0.000664905
																														India	1.52829e-06	0.000828433	0	0	0	0.000787305	1.90728e-05	3.38686e-06	0	2.80759e-06	4.61648e-06	5.39717e-07
																														Korea	1.46435e-05	0.0022371	0	0	0	0.00192293	6.1527e-06	1.41314e-05	0	1.78852e-09	0	5.87366e-06
																														China	5.73555e-06	3.97365e-05	1.84068e-05	1.60973e-06	8.75503e-08	0.00168336	2.87906e-06	5.14653e-06	3.88723e-07	2.18301e-06	3.03468e-06	1.62953e-06
																														Indonesia	0.976953	0.000720903	0	0	0	0.0149892	0	1.87982e-06	0	1.79244e-05	0	0
																														Japan	0.000169661	0.841256	1.50525e-07	6.38055e-06	0	0.0174829	4.26297e-05	1.53374e-06	1.34143e-06	7.15422e-07	1.03744e-06	5.83874e-06
																														Oceania	0.114743	0.00106205	0.377106	0	0	0.397774	0.000269208	6.12212e-05	1.45527e-07	4.02194e-05	0	0.000394194
																														RoW America	0.00642247	0.000211465	0	0.841822	0.000227107	0.0822471	6.17918e-05	4.17892e-05	0.000655795	0.000387845	0.0067666	0.000435824
																														Row Europe	1.0811e-05	0	0	4.80405e-06	0.858753	0.000856575	0.0014403	0.00316297	1.14587e-06	0.0160323	0.00437634	0.00125095
																														Row Asia/Oc	0.013515	0.00433182	0.000607216	0.000189766	0.0108564	0.874426	4.24326e-06	0.000603051	4.92764e-06	0.00202977	0.0021589	0.00153093
																														Row Africa	0.00717519	1.68149e-05	0	2.3648e-05	0.00159974	0.0733237	0.717113	0.000937373	0.00302881	0.00853669	0.00732132	0.000456642
																														Germany	8.63078e-05	6.13359e-06	1.76209e-05	0.000118297	0.000172346	0.00623243	0.000582832	0.572464	0.0751242	0.0772075	0.00584017	0.000859271
																														France	6.42637e-06	5.65685e-05	3.51808e-07	0.00121764	0	0.00241556	0.00803036	0.0584238	0.257322	0.132823	0.205446	0.000701799
																														Italy	8.85963e-05	1.10628e-05	1.19046e-08	4.06892e-06	0.000962684	0.00344441	2.05363e-05	0.00146097	0.00302898	0.976997	0.00599542	0.000301907
																														Spain	3.20944e-06	0	0	0.000168532	0.000294078	0.000531206	0.000297711	0.000158184	0.00497201	0.000594858	0.979743	0.000138786
																														UK	0.0120692	0.000238403	1.50478e-05	5.96045e-06	1.58048e-06	0.125651	0.0045375	0.00311771	0.0558906	0.00346813	0.175004	0.127561

## Sheet: Parameter_Original
	General		Use Phase
	Time		Lifetime distribution, type: normal, Source: "The Steel Scrap Age"										EoL Vehicle fate. Source DE/JP/US: This work (EoL_Vehicle_Scrap_Trade.xlsx), Other: MaTrace Original							EoL Machinery fate. Source: The steel scrap age		EoL Building fate. Source: JP: MaTrace, Other: The steel scrap age	EoL Product fate. Source: The steel scrap age		EoL Product fate. Source: The steel scrap age			Scrap recovery rate from EoL Products. Source: WorldSteel/The Steel Scrap Age						Sector split from 200 country steel stocks, method C)								Fabrication yield rates						Fabrication scrap collection rate
	2000			Current tau (v)	Current tau (i)	Current tau (c)	Current tau (p)	Sigma model (v)	Sigma model (i)	Sigma model (c)	Sigma model (p)																															From Cullen et al.: mapping the global flow of steel						From MaTrace (2014), citing Year Book of Raw Ferrous Materials 2010, The Japan Ferrous Raw Materials Association.
	2001		NA	20	30	75	15	6	9	22.5	4.5				DE	JP	US	Other		All		JP	Other		All											Representative	Vehicles	Industry	Construction	Products			Vehicles	Industry	Construction	Products			Vehicles
	2002		LA	20	30	75	15	6	9	22.5	4.5		Dom. Eol Treatment		0.550988	0.700511	0.956556	0.989		0.95		0.7	0.9		0.92										Canada		0.32	0.11	0.47	0.1		Global	0.733	0.829	0.926	0.773		JP	0.8
	2003		WE	20	30	75	15	6	9	22.5	4.5		Obsolete stocks		0.0897678	0	0	0.011		0.05		0.3	0.1		0.08										US		0.3	0.1	0.47	0.13
	2004		CIS	20	30	75	15	6	9	22.5	4.5		Export for re-use	Canada	0	0.00135343	0.00188152	0		0		0	0		0										Mexico		0.22	0.2	0.43	0.15		Best case (2050)						Best case (2050)
	2005		A	20	30	75	15	6	9	22.5	4.5		Export for re-use	US	0	0.000332	0	0		0		0	0		0										Brazil		0.11	0.32	0.47	0.1		From Table 30 of the SI of Milford et al. (2013), dx.doi.org/10.1021/es3031424							Assume 95% recovery in all industries
	2006		ME	20	30	75	15	6	9	22.5	4.5		Export for re-use	Mexico	0	0	0.00368727	0		0		0	0		0										South Africa		0.22	0.2	0.43	0.15			0.814444	0.881915	0.926	0.849451			0.95
	2007		I	20	30	75	15	6	9	22.5	4.5		Export for re-use	Brazil	0	0	0	0		0		0	0		0				Vehicles	Industry	Construction	Products			Other W Europe	austria	0.32	0.11	0.47	0.1
	2008		C	20	30	75	15	6	9	22.5	4.5		Export for re-use	South Africa	0	0	0	0		0		0	0		0			2008	0.85	0.9	0.85	0.5			Other C Europe	poland	0.29	0.25	0.31	0.15
	2009		DAO	13.333	20	50	10	4	6	15	3		Export for re-use	Other W Europe	0.0257296	0.00730257	0.000811683	0		0		0	0		0			2009	0.8501	0.9001	0.8501	0.5003			Russia		0.3	0.1	0.47	0.13		Yield in steelmaking
	2010		DA	20	30	75	15	6	9	22.5	4.5		Export for re-use	Other C Europe	0.239278	0	0.00111094	0		0		0	0		0			2010	0.8506	0.9003	0.8503	0.5014			RoW M.East	iran	0.11	0.32	0.47	0.1		BOF route	Baseline		Advanced
	2011												Export for re-use	Russia	0.00639904	0.126154	9.16334e-05	0		0		0	0		0			2011	0.8513	0.9006	0.8506	0.5031			Turkey		0.25	0.29	0.31	0.15			0.94		0.97
	2012												Export for re-use	RoW M.East	0.0036495	0.0231383	0.0137427	0		0		0	0		0			2012	0.8522	0.9011	0.8511	0.5056			India		0.11	0.32	0.47	0.1		EAF route
	2013												Export for re-use	Turkey	0	0.000426286	0.000216395	0		0		0	0		0			2013	0.8535	0.9017	0.8517	0.5086			Korea		0.29	0.25	0.31	0.15			0.04		0.97
	2014												Export for re-use	India	0	0	0	0		0		0	0		0			2014	0.855	0.9025	0.8525	0.5124			China		0.11	0.32	0.47	0.1
	2015												Export for re-use	Korea	0	0	0	0		0		0	0		0			2015	0.8567	0.9033	0.8533	0.5167			Indonesia		0.22	0.2	0.43	0.15
	2016												Export for re-use	China	0	0	0.000611523	0		0		0	0		0			2016	0.8587	0.9043	0.8543	0.5217			Japan		0.3	0.1	0.47	0.13
	2017												Export for re-use	Indonesia	0	0.00130543	0	0		0		0	0		0			2017	0.8609	0.9055	0.8555	0.5273			Oceania	Australia	0.22	0.2	0.43	0.15
	2018												Export for re-use	Japan	0	0	0.000375309	0		0		0	0		0			2018	0.8633	0.9067	0.8567	0.5334			RoW America	Venezuela	0.25	0.29	0.31	0.15
	2019												Export for re-use	Oceania	0	0.0293674	0.000215664	0		0		0	0		0			2019	0.866	0.908	0.858	0.54			Row Europe	Sweden	0.22	0.2	0.43	0.15
	2020												Export for re-use	RoW America	0	0.033728	0.00366504	0		0		0	0		0			2020	0.8688	0.9094	0.8594	0.5471			Row Asia/Oc	Philippines	0.11	0.32	0.47	0.1
	2021												Export for re-use	Row Europe	0.0121353	0.000436286	0.000427671	0		0		0	0		0			2021	0.8718	0.9109	0.8609	0.5546			Row Africa	Dem. Rep. of Congo	0.11	0.32	0.47	0.1
	2022												Export for re-use	Row Asia/Oc	0.0113916	0.0378103	0.00780266	0		0		0	0		0			2022	0.875	0.9125	0.8625	0.5625			Germany		0.3	0.1	0.47	0.13
	2023												Export for re-use	Row Africa	0.02905	0.031306	0.00745953	0		0		0	0		0			2023	0.8783	0.9142	0.8642	0.5708			France		0.3	0.1	0.47	0.13
	2024												Export for re-use	Germany	0	0	0.00118224	0		0		0	0		0			2024	0.8817	0.9159	0.8659	0.5793			Italy		0.32	0.11	0.47	0.1
	2025												Export for re-use	France	0.0147464	0	0	0		0		0	0		0			2025	0.8853	0.9176	0.8676	0.5882			Spain		0.32	0.11	0.47	0.1
	2026												Export for re-use	Italy	0.0115099	0	0	0		0		0	0		0			2026	0.8889	0.9194	0.8694	0.5972			UK		0.22	0.2	0.43	0.15
	2027												Export for re-use	Spain	0.00535488	0	0	0		0		0	0		0			2027	0.8925	0.9213	0.8713	0.6064
	2028												Export for re-use	UK	0	0.00682943	0.000162571	0		0		0	0		0			2028	0.8963	0.9231	0.8731	0.6157
	2029																											2029	0.9	0.925	0.875	0.625					Products, other	0.02	0.026	0.03	0.02	0.03	0.02	0.03	0.026	0.02	0.03	0.02	0.03
	2030																											2030	0.9037	0.9269	0.8769	0.6343					Machinery, other than electrical	0.055	0.05	0.1	0.16	0.1	0.055	0.125	0.05	0.16	0.145	0.16	0.125
	2031																											2031	0.9075	0.9287	0.8787	0.6436					Computers	0.02	0.026	0.03	0.02	0.03	0.02	0.03	0.026	0.02	0.03	0.02	0.03
	2032																											2032	0.9111	0.9306	0.8806	0.6528					Electrical machinery	0.055	0.05	0.1	0.16	0.1	0.055	0.125	0.05	0.16	0.145	0.16	0.125
	2033																											2033	0.9147	0.9324	0.8824	0.6618					Broadcast and communication products	0.02	0.026	0.03	0.02	0.03	0.02	0.03	0.026	0.02	0.03	0.02	0.03
	2034																											2034	0.9183	0.9341	0.8841	0.6707					medical, optical, precision products	0.02	0.026	0.03	0.02	0.03	0.02	0.03	0.026	0.02	0.03	0.02	0.03
	2035																											2035	0.9217	0.9358	0.8858	0.6792					cars	0.16	0.15	0.11	0.055	0.11	0.16	0.145	0.15	0.055	0.125	0.055	0.145
	2036																											2036	0.925	0.9375	0.8875	0.6875					other vehicles	0.16	0.15	0.11	0.055	0.11	0.16	0.145	0.15	0.055	0.125	0.055	0.145
	2037																											2037	0.9282	0.9391	0.8891	0.6954					furnitures	0.02	0.026	0.03	0.02	0.03	0.02	0.03	0.026	0.02	0.03	0.02	0.03
	2038																											2038	0.9312	0.9406	0.8906	0.7029					buildings	0.47	0.47	0.43	0.47	0.43	0.47	0.31	0.47	0.47	0.31	0.47	0.31
	2039																											2039	0.934	0.942	0.892	0.71
	2040																											2040	0.9367	0.9433	0.8933	0.7166
	2041																											2041	0.9391	0.9445	0.8945	0.7227						Canada	US	Mexico	Brazil	South Africa	Other W Europe	Other C Europe	Russia	RoW M.East	Turkey	India	Korea
	2042																											2042	0.9413	0.9457	0.8957	0.7283											austria	poland		iran
	2043																											2043	0.9433	0.9467	0.8967	0.7333						0.32	0.3	0.22	0.11	0.22	0.32	0.29	0.3	0.11	0.25	0.11	0.29
	2044																											2044	0.945	0.9475	0.8975	0.7376						0.11	0.1	0.2	0.32	0.2	0.11	0.25	0.1	0.32	0.29	0.32	0.25
	2045																											2045	0.9465	0.9483	0.8983	0.7414						0.47	0.47	0.43	0.47	0.43	0.47	0.31	0.47	0.47	0.31	0.47	0.31
	2046																											2046	0.9478	0.9489	0.8989	0.7444						0.1	0.13	0.15	0.1	0.15	0.1	0.15	0.13	0.1	0.15	0.1	0.15
	2047																											2047	0.9487	0.9494	0.8994	0.7469
	2048																											2048	0.9494	0.9497	0.8997	0.7486
	2049																											2049	0.9499	0.9499	0.8999	0.7497
	2050																											2050	0.95	0.95	0.9	0.75
	2051																											2051	0.95	0.95	0.9	0.75
	2052																											2052	0.95	0.95	0.9	0.75
	2053																											2053	0.95	0.95	0.9	0.75
	2054																											2054	0.95	0.95	0.9	0.75
	2055																											2055	0.95	0.95	0.9	0.75
	2056																											2056	0.95	0.95	0.9	0.75
	2057																											2057	0.95	0.95	0.9	0.75
	2058																											2058	0.95	0.95	0.9	0.75
	2059																											2059	0.95	0.95	0.9	0.75
	2060																											2060	0.95	0.95	0.9	0.75
	2061																											2061	0.95	0.95	0.9	0.75
	2062																											2062	0.95	0.95	0.9	0.75
	2063																											2063	0.95	0.95	0.9	0.75
	2064																											2064	0.95	0.95	0.9	0.75
	2065																											2065	0.95	0.95	0.9	0.75
	2066																											2066	0.95	0.95	0.9	0.75
	2067																											2067	0.95	0.95	0.9	0.75
	2068																											2068	0.95	0.95	0.9	0.75
	2069																											2069	0.95	0.95	0.9	0.75
	2070																											2070	0.95	0.95	0.9	0.75
	2071																											2071	0.95	0.95	0.9	0.75
	2072																											2072	0.95	0.95	0.9	0.75
	2073																											2073	0.95	0.95	0.9	0.75
	2074																											2074	0.95	0.95	0.9	0.75
	2075																											2075	0.95	0.95	0.9	0.75
	2076																											2076	0.95	0.95	0.9	0.75
	2077																											2077	0.95	0.95	0.9	0.75
	2078																											2078	0.95	0.95	0.9	0.75
	2079																											2079	0.95	0.95	0.9	0.75
	2080																											2080	0.95	0.95	0.9	0.75
	2081																											2081	0.95	0.95	0.9	0.75
	2082																											2082	0.95	0.95	0.9	0.75
	2083																											2083	0.95	0.95	0.9	0.75
	2084																											2084	0.95	0.95	0.9	0.75
	2085																											2085	0.95	0.95	0.9	0.75
	2086																											2086	0.95	0.95	0.9	0.75
	2087																											2087	0.95	0.95	0.9	0.75
	2088																											2088	0.95	0.95	0.9	0.75
	2089																											2089	0.95	0.95	0.9	0.75
	2090																											2090	0.95	0.95	0.9	0.75
	2091																											2091	0.95	0.95	0.9	0.75
	2092																											2092	0.95	0.95	0.9	0.75
	2093																											2093	0.95	0.95	0.9	0.75
	2094																											2094	0.95	0.95	0.9	0.75
	2095																											2095	0.95	0.95	0.9	0.75
	2096																											2096	0.95	0.95	0.9	0.75
	2097																											2097	0.95	0.95	0.9	0.75
	2098																											2098	0.95	0.95	0.9	0.75
	2099																											2099	0.95	0.95	0.9	0.75
	2100																											2100	0.95	0.95	0.9	0.75
	2101
	2102
	2103
	2104
	2105
	2106
	2107
	2108
	2109
	2110
	2111
	2112
	2113
	2114
	2115
	2116
	2117
	2118
	2119
	2120
	2121
	2122
	2123
	2124
	2125
	2126
	2127
	2128
	2129
	2130
	2131
	2132
	2133
	2134
	2135
	2136
	2137
	2138
	2139
	2140
	2141
	2142
	2143
	2144
	2145
	2146
	2147
	2148
	2149
	2150
	2151
	2152
	2153
	2154
	2155
	2156
	2157
	2158
	2159
	2160
	2161
	2162
	2163
	2164
	2165
	2166
	2167
	2168
	2169
	2170
	2171
	2172
	2173
	2174
	2175
	2176
	2177
	2178
	2179
	2180
	2181
	2182
	2183
	2184
	2185
	2186
	2187
	2188
	2189
	2190
	2191
	2192
	2193
	2194
	2195
	2196
	2197
	2198
	2199
	2200
	2201
	2202
	2203
	2204
	2205
	2206
	2207
	2208
	2209
	2210
	2211
	2212
	2213
	2214
	2215
	2216
	2217
	2218
	2219
	2220
	2221
	2222
	2223
	2224
	2225
	2226
	2227
	2228
	2229
	2230
	2231
	2232
	2233
	2234
	2235
	2236
	2237
	2238
	2239
	2240
	2241
	2242
	2243
	2244
	2245
	2246
	2247
	2248
	2249
	2250
[truncated: 38 more columns]
